# Supplementary material for: Genomic analysis and biochemical profiling of an unaxenic strain of Synechococcus sp. isolated from the Peruvian Amazon Basin region
Source: Front Genet. 2022 Nov 9;13:973324. doi: 10.3389/fgene.2022.973324 (PMC9682099; doi:10.3389/fgene.2022.973324)
Supplement: Supplementary file 1 [file Table2.xlsx]

## Sheet: Table S2
Prokaryotic Defense system	KO	Enzyme/protein	Genome	pSUCP002.1	pSUCP002.2	pSUCP002.3	pSUCP002.4	pSUCP002.5	pSUCP002.6
CRISPR Cas system
Universal Cas proteins	K15342	cas1; CRISP-associated protein Cas1	X	X	X	X			X
	K09951	cas2; CRISPR-associated protein Cas2	X	X	X	X			X
Type I CRISPR-Cas system
Type I signature cas proteins	K07012	cas3; CRISPR-associated endonuclease/helicase Cas3 [EC:3.1.-.- 3.6.4.-]	X			X
Subtype I-A factors	K19091	cas6; CRISPR-associated endoribonuclease Cas6 [EC:3.1.-.-]	X
Subtype I-D factors	K19091	cas6; CRISPR-associated endoribonuclease Cas6 [EC:3.1.-.-]	X	X
Subtype I-E factors	K19123	casA, cse1; CRISPR system Cascade subunit CasA	X	X
	K19046	casB, cse2; CRISPR system Cascade subunit CasB	X
	K19124	casC, cse4; CRISPR system Cascade subunit CasC	X
	K19125	casD, cse5; CRISPR system Cascade subunit CasD	X
	K19126	casE, cse3; CRISPR system Cascade subunit CasE	X
Type III CRISPR-Cas system
Type III signature cas proteins
Subtype III-U factors	K19144	csx3; CRISPR-associated protein Csx3	X	X
Restriction and modification system (R-M system)
Type I R-M system	K01153	hsdR; type I restriction enzyme, R subunit [EC:3.1.21.3]	X	X	X	X			X
	K01154	hsdS; type I restriction enzyme, S subunit [EC:3.1.21.3]	X	X	X	X			X
	K03427	hsdM; type I restriction enzyme M protein [EC:2.1.1.72]	X	X	X	X			X
DNA methyltransferases	K06223	dam; DNA adenine methylase [EC:2.1.1.72]	X
	K07319	yhdJ; adenine-specific DNA-methyltransferase [EC:2.1.1.72]	X
	K00558	DNMT1, dcm; DNA cytosine-5)-methyltransferase 1 [EC:2.1.1.37]	X						X
	K24451	zim; modification methylase	X
Type III R-M system	K01156	res; type III restriction enzyme [EC:3.1.21.5]	X	X	X	X			X
	K07316	mod; adenine-specific DNA-methyltransferase [EC:2.1.1.72]	X	X	X	X			X
Type IV R-M system
	K07451	mcrA; 5-methylcytosine-specific restriction enzyme A [EC:3.1.21.-]	X	X	X	X			X
	K07452	mcrB; 5-methylcytosine-specific restriction enzyme B [EC:3.1.21.-]	X	X	X	X			X
	K19147	mcrC; 5-methylcytosine-specific restriction enzyme subunit McrC	X	X	X	X			X
	K07448	mrr; restriction system protein	X	X	X	X			X
Toxin-antitoxin system (TA system)
Type II TA system
MazF-MazE	K07171	mazF, ndoA, chpA; mRNA interferase MazF [EC:3.1.-.-]	X	X
YhaV-PrlF	K19156	prlF, sohA; antitoxin PrlF	X	X
YoeB-YefM	K19159	yefM; antitoxin YefM	X
HigB-HigA	K21498	higA-1; antitoxin HigA-1	X						X
VapC-VapB	K18828	mvpA, vapC; tRNA fMet)-specific endonuclease VapC [EC:3.1.-.-]	X
FitB-FitA	K07062	fitB; toxin FitB [EC:3.1.-.-]			X
	K21495	fitA; antitoxin FitA			X
Type II TA system related factors	K03531	ftsZ; cell division protein FtsZ	X
	K03569	mreB; rod shape-determining protein MreB and related proteins	X
	K01885	EARS, gltX; glutamyl-tRNA synthetase [EC:6.1.1.17]	X
DNA phosphorothiolation system
Sulfur modification proteins	K04487	iscS, NFS1; cysteine desulfurase [EC:2.8.1.7]	X	X	X	X			X
	K19169	dndB; DNA sulfur modification protein DndB	X	X	X	X			X
	K19170	dndC; DNA sulfur modification protein DndC	X	X	X	X			X
	K19171	dndD; DNA sulfur modification protein DndD	X	X	X	X			X
	K19172	dndE; DNA sulfur modification protein DndE	X	X	X	X			X
DNA phosphorothioation-dependent restriction proteins	K19173	dptF; DNA phosphorothioation-dependent restriction protein DptF	X	X	X	X			X
	K19174	dptG; DNA phosphorothioation-dependent restriction protein DptG	X	X	X	X			X
	K19175	dptH; DNA phosphorothioation-dependent restriction protein DptH	X	X	X	X			X
