# Supplementary material for: Genomic analysis and biochemical profiling of an unaxenic strain of Synechococcus sp. isolated from the Peruvian Amazon Basin region
Source: Front Genet. 2022 Nov 9;13:973324. doi: 10.3389/fgene.2022.973324 (PMC9682099; doi:10.3389/fgene.2022.973324)
Supplement: Supplementary file 3 [file Table3.xlsx]

## Sheet: Table S3
Phenylpropanoid/flavonoid core enzymes	Query ID	Species	Precursor	Product	EC number	Class	Bit-Score	E value	Grade (%)	Sequence Length	Pairwise Identity (%)	Hit start	Hit end	Query start	Query end	Query coverage (%)
PAL phenylalanine ammonia-lyase	NP_181241; NP_187645; NP_190894; NP_196043.2; PAL_NOSP7; Q7NCB3.1	Arabidopsis thaliana, Nostoc punctiforme, Gloeboacter violaceous	phenylalalnine	cinnamic acid	EC:4.3.1.24	Lyases	-	-	-	-	-	-	-	-	-	-
TAL tyrosine ammonia-lyase	XP_015625120	Oryza sativa	tyrosine	p-coumaric acid	EC:4.3.1.25	Lyases	-	-	-	-	-	-	-	-	-	-
C4H trans-cinnamate 4-monooxygenase	NP_180607	Arabidopsis thaliana	cynnamoyl-CoA	various	EC:1.14.14.91	Oxidoreductases	67.781	1.11e-12	39	418	27.3	3399114	3397936	54	447	78.02
COMT caffeic acid 3-O-methyltransferase	XP_024166330; NP_001319057.1	Rosa chinensis; Arabidopsis thaliana	caffeic acid	ferulic acid	EC:2.1.1.68	Transferases	-	-	-	-	-	-	-	-	-	-
C3H coumarate 3-hydroxylase	AAY54293.1	Ginkgo biloba	p-coumaric acid	caffeic acid	EC:1.14.14.1	Oxidoreductases	93.204	1.31e-20	27.3	292	28.8	3398721	3397873	183	459	54.53
C3′H C3-convertase	O22203.1 (C98A3_ARATH)	Arabidopsis thaliana	p-coumaroyl-CoA	caffeoyl-CoA	EC 1.14.14.96	Oxidoreductases	68.551	6.3e-13	16.1	164	33.5	3398352	3397873	296	459	32.38
F5H ferulate 5-hydroxylase	AAF78943.1 (AF267140_1)	Arabidopsis thaliana	ferulic acid	5-hydroxyferulic acid	EC:1.14.14.B13	Oxidoreductases	53.143	1.48e-08	22.3	145	31	3398355	3397936	180	323	44.58
4CL 4-coumarate--CoA ligase	NP_175579	Arabidopsis thaliana	p-coumaric acid	p-cumaroyl-CoA	EC:6.2.1.12	Ligases	103.99	7.774e-24	69.2	550	24.9	927082	925523	65	560	88.41
CCR1 cynnamoyl coA reductase	AAG46037.1 (AF320624_1)	Arabidopsis thaliana	cinnamaldehyde	cinnamoyl-CoA	EC:1.2.1.44	Oxidoreductases	82.804	4.9e-18	37.4	269	26.4	181267	180536	11	267	74.71
CCR2 cynnamoyl coA reductase	AAG53687.1 (AF320623_1)	Arabidopsis thaliana	cinnamaldehyde	cinnamoyl-CoA	EC:1.2.1.44	Oxidoreductases	64.699	3.02e-12	46.2	338	26	181255	180293	10	316	92.47
CAD cinnamyl-alcohol dehydrogenase	NP_177412.1	Arabidopsis thaliana	various	various	EC:1.1.1.195	Oxidoreductases	200.29	5.86e-58	72.2	336	35.7	3254318	3255298	14	348	94.37
CHS chalcone synthase	NP_001268064; XP_002264989.1; XP_003634064.1; XP_010662500.1	Vitis vinifera	p-cumaroyl-CoA	naringenin-chalcone	EC:2.3.1.74	Transferases	-	-	-	-	-	-	-	-	-	-
STS stilbene synthase	NP_001268046.1	Vitis vinifera	p-coumaroyl-CoA	resveratrol	EC:2.3.1.95	Transferases	39.276	0.000559	20.5	186	27.4	3235436	3235954	214	374	41.07
ROMT trans-resveratrol di-O-methyltransferase	B6VJS4.2 (ROMT_VITVI)	Vitis vinifera	resveratrol	pterostilbene	EC:2.1.1.240	Transferases	32.728	0.0455	15	107	26.2	2969506	2969784	145	251	29.97
CHI chalcone isomerase	NP_001268033.1; XP_002280158.1	Vitis vinifera	naringenin-chalcone	naringenin	EC:5.5.1.6	Isomerases	-	-	-	-	-	-	-	-	-	-
FNS flavone synthase I	Q7XZQ8 (FNSI_PETCR)	Vitis vinifera	various	apigenin, luteolin	EC:1.14.20.5	Oxidoreductases	46.98	1.61e-06	35.8	278	25.9	575493	574711	43	303	71.51
FNS flavone synthase II	XP_024155936; XP_024155939.1; XP_024155941.1	Rosa chinensis	various	various	EC:1.14.19.76	Oxidoreductases	73.559	1.19e-15	21.4	119	34.5	3398352	3397999	136	248	42.8
IFS isoflavone synthase	Q9SXS3.1 (C93C2_GLYEC)	Glycyrrhiza echinata	various	various	EC:1.14.14.87	Oxidoreductases	90.508	9.39e-20	16.2	169	30.8	3398352	3397873	303	471	32.31
F3H flavanone3-hydroxylase	NP_190692	Arabidopsis thaliana	various	various	EC:1.14.11.9	Oxidoreductases	51.988	4.55e-08	21.6	168	28	575208	574711	148	302	43.3
DFR dihydroflavonol 4-reductase	P51102.2 (DFRA_ARATH)	Arabidopsis thaliana	various	various	EC:1.1.1.219	Oxidoreductases	41.973	6.03e-05	39.1	313	21.4	1621438	1622298	8	306	78.27
F2H 2′-hydroxyisoflavone reductase	P52575.1 (IFR_MEDSA)	Medicago sativa	various	various	EC:1.3.1.45	Oxidoreductases	48.906	2.85e-07	39	260	23.8	3264688	3265371	7	254	77.99
UFGT (UDP flavonoid glycosyltransferase)	P16165.1 (UFOG2_MAIZE)	Zea mays	cyanidin, delphinidin, etc	various	EC:2.4.1.115	Transferases	39.276	0.000621	16.1	154	26.6	1607662	1608084	292	443	32.27
FS flavonol synthase	NP_001190266.1	Arabidopsis thaliana	dihydrokaempferol	kaempferol	EC:1.14.20.6	Oxidoreductases	50.062	17300000	14.7	106	29.2	575052	574735	198	296	29.46
F3′H flavanone3′-hydroxylase	NP_196416	Arabidopsis thaliana	kaempferol	quercetin	EC:1.14.14.82	Oxidoreductases	103.99	4.36e-24	41.9	173	39.3	3398352	3387858	299	471	33.72
LAR leucoanthocyanidin reductase	XP_015630916	Oryza sativa	leucocyanidin	(+)-catechin	EC:1.17.1.3	Oxidoreductases	-	-	-	-	-	-	-	-	-	-
ANS anthocyanidin synthase	NP_001031700.1	Arabidopsis thaliana	various	various	EC:1.14.20.4	Oxidoreductases	50.447	1.35e-07	34.6	272	25	575499	574726	65	310	69.1
ANR anthocyanidin reductase	XP_015635209.1; XP_015637098; XP_015637099.1	Oryza sativa	cyanidin	(−)-epicatechin	EC:1.3.1.77	Oxidoreductases	60.462	7.35e-11	27.8	191	30.4	181267	180755	7	197	55.52
3-dehydroquinate dehydratase / shikimate dehydrogenase	XP_002884573	Arabidopsis lyrata	3-dihydroshikimate	shikimate	EC:4.2.1.10	Lyases	75.1	8.09e-15	9	111	34.2	1421372	1421698	323	431	18.08
polyphenol oxidase	NP_001268045.1; XP_010647098.2	Vitis vinifera	various	various	EC:1.10.3.1	Oxidoreductases	-	-	-	-	-	-	-	-	-	-
