# Supplementary material for: Genomic analysis and biochemical profiling of an unaxenic strain of Synechococcus sp. isolated from the Peruvian Amazon Basin region
Source: Front Genet. 2022 Nov 9;13:973324. doi: 10.3389/fgene.2022.973324 (PMC9682099; doi:10.3389/fgene.2022.973324)
Supplement: Supplementary file 10 [file Table1.xlsx]

## Sheet: Table S1A
#Organism Name	Organism Groups	Strain	BioSample	BioProject	Assembly	Level	Size(Mb)	GC%	Replicons	WGS	Scaffolds	CDS	Release Date	GenBank FTP	RefSeq FTP
Synechococcus sp. LA31	Bacteria;Terrabacteria group;Cyanobacteria/Melainabacteria group	LA31	SAMN19117154	PRJNA566206	GCA_018502385.1	Chromosome	2.75215	63.2	chromosome:NZ_CP075523.1/CP075523.1		1	2889	2021-05-26T00:00:00Z	ftp://ftp.ncbi.nlm.nih.gov/genomes/all/GCA/018/502/385/GCA_018502385.1_ASM1850238v1	ftp://ftp.ncbi.nlm.nih.gov/genomes/all/GCF/018/502/385/GCF_018502385.1_ASM1850238v1
Synechococcus sp. HK01-R	Bacteria;Terrabacteria group;Cyanobacteria/Melainabacteria group	HK01-R	SAMN15487728	PRJNA645008	GCA_014217855.1	Chromosome	2.47925	61.2	chromosome:NZ_CP059059.1/CP059059.1		1	2532	2020-08-17T00:00:00Z	ftp://ftp.ncbi.nlm.nih.gov/genomes/all/GCA/014/217/855/GCA_014217855.1_ASM1421785v1	ftp://ftp.ncbi.nlm.nih.gov/genomes/all/GCF/014/217/855/GCF_014217855.1_ASM1421785v1
Synechococcus sp. BIOS-E4-1	Bacteria;Terrabacteria group;Cyanobacteria/Melainabacteria group	BIOS-E4-1	SAMN13641353	PRJNA596899	GCA_014279995.1	Chromosome	3.31422	55.1	chromosome:NZ_CP047935.1/CP047935.1		1	3431	2020-08-24T00:00:00Z	ftp://ftp.ncbi.nlm.nih.gov/genomes/all/GCA/014/279/995/GCA_014279995.1_ASM1427999v1	ftp://ftp.ncbi.nlm.nih.gov/genomes/all/GCF/014/279/995/GCF_014279995.1_ASM1427999v1
Synechococcus sp. PCC 7336	Bacteria;Terrabacteria group;Cyanobacteria/Melainabacteria group	PCC 7336	SAMN02261338	PRJNA158719	GCA_000332275.1	Chromosome	5.06664	53.7	chromosome:NZ_CM001776.1/CM001776.1	ALWC01	1	4453	2013-01-18T00:00:00Z	ftp://ftp.ncbi.nlm.nih.gov/genomes/all/GCA/000/332/275/GCA_000332275.1_ASM33227v1	ftp://ftp.ncbi.nlm.nih.gov/genomes/all/GCF/000/332/275/GCF_000332275.1_ASM33227v1
Synechococcus sp. WH 8020	Bacteria;Terrabacteria group;Cyanobacteria/Melainabacteria group	WH 8020	SAMN03436066	PRJNA278997	GCA_001040845.1	Chromosome	2.66117	53.1	chromosome:NZ_CP011941.1/CP011941.1		1	2725	2015-06-26T00:00:00Z	ftp://ftp.ncbi.nlm.nih.gov/genomes/all/GCA/001/040/845/GCA_001040845.1_ASM104084v1	ftp://ftp.ncbi.nlm.nih.gov/genomes/all/GCF/001/040/845/GCF_001040845.1_ASM104084v1
Synechococcus elongatus PCC 11802	Bacteria;Terrabacteria group;Cyanobacteria/Melainabacteria group	PCC 11802	SAMN10613228	PRJNA510697	GCA_009498715.1	Chromosome	2.76048	54.8	chromosome:NZ_CP034671.1/CP034671.1		1	2615	2019-11-04T00:00:00Z	ftp://ftp.ncbi.nlm.nih.gov/genomes/all/GCA/009/498/715/GCA_009498715.1_ASM949871v1	ftp://ftp.ncbi.nlm.nih.gov/genomes/all/GCF/009/498/715/GCF_009498715.1_ASM949871v1
Synechococcus elongatus PCC 11801	Bacteria;Terrabacteria group;Cyanobacteria/Melainabacteria group	PCC 11801	SAMN09425400	PRJNA476044	GCA_003846445.1	Chromosome	2.69102	54.9	chromosome:NZ_CP030139.1/CP030139.1		1	2479	2018-11-28T00:00:00Z	ftp://ftp.ncbi.nlm.nih.gov/genomes/all/GCA/003/846/445/GCA_003846445.1_ASM384644v1	ftp://ftp.ncbi.nlm.nih.gov/genomes/all/GCF/003/846/445/GCF_003846445.1_ASM384644v1
Synechococcus sp. PCC 11901	Bacteria;Terrabacteria group;Cyanobacteria/Melainabacteria group	PCC 11901	SAMN11638411	PRJNA542803	GCA_005577135.1	Chromosome	3.47181	49.1472	chromosome:NZ_CP040360.1/CP040360.1; plasmid unnamed1:NZ_CP040361.1/CP040361.1; plasmid unnamed2:NZ_CP040356.1/CP040356.1; plasmid unnamed3:NZ_CP040357.1/CP040357.1; plasmid unnamed4:NZ_CP040358.1/CP040358.1; plasmid unnamed5:NZ_CP040359.1/CP040359.1		6	3228	2019-05-22T00:00:00Z	ftp://ftp.ncbi.nlm.nih.gov/genomes/all/GCA/005/577/135/GCA_005577135.1_ASM557713v1	ftp://ftp.ncbi.nlm.nih.gov/genomes/all/GCF/005/577/135/GCF_005577135.1_ASM557713v1
Synechococcus sp. RCC307	Bacteria;Terrabacteria group;Cyanobacteria/Melainabacteria group		SAMEA3138265	PRJNA13654	GCA_000063525.1	Complete	2.22491	60.8	chromosome:CT978603.1		1	2535	2007-05-19T00:00:00Z	ftp://ftp.ncbi.nlm.nih.gov/genomes/all/GCA/000/063/525/GCA_000063525.1_ASM6352v1	ftp://ftp.ncbi.nlm.nih.gov/genomes/all/GCF/000/063/525/GCF_000063525.1_ASM6352v1
Synechococcus sp. LTW-R	Bacteria;Terrabacteria group;Cyanobacteria/Melainabacteria group	LTW-R	SAMN15487727	PRJNA645008	GCA_014217875.1	Complete	2.41553	62.6	chromosome:NZ_CP059060.1/CP059060.1		1	2555	2020-08-17T00:00:00Z	ftp://ftp.ncbi.nlm.nih.gov/genomes/all/GCA/014/217/875/GCA_014217875.1_ASM1421787v1	ftp://ftp.ncbi.nlm.nih.gov/genomes/all/GCF/014/217/875/GCF_014217875.1_ASM1421787v1
Synechococcus sp. NB0720_10	Bacteria;Terrabacteria group;Cyanobacteria/Melainabacteria group	NB0720_10	SAMN24498209	PRJNA793027	GCA_023078835.1	Complete	2.41045	63.1	chromosome:NZ_CP090898.1/CP090898.1		1	2515	2022-04-21T00:00:00Z	ftp://ftp.ncbi.nlm.nih.gov/genomes/all/GCA/023/078/835/GCA_023078835.1_ASM2307883v1	ftp://ftp.ncbi.nlm.nih.gov/genomes/all/GCF/023/078/835/GCF_023078835.1_ASM2307883v1
Synechococcus sp. A15-62	Bacteria;Terrabacteria group;Cyanobacteria/Melainabacteria group	A15-62	SAMN13641338	PRJNA596899	GCA_014280075.1	Complete	2.29414	59.9	chromosome:NZ_CP047950.1/CP047950.1		1	2496	2020-08-24T00:00:00Z	ftp://ftp.ncbi.nlm.nih.gov/genomes/all/GCA/014/280/075/GCA_014280075.1_ASM1428007v1	ftp://ftp.ncbi.nlm.nih.gov/genomes/all/GCF/014/280/075/GCF_014280075.1_ASM1428007v1
Synechococcus sp. Minos11	Bacteria;Terrabacteria group;Cyanobacteria/Melainabacteria group	MINOS11	SAMN13641335	PRJNA596899	GCA_014279855.1	Complete	2.28434	60.5	chromosome:NZ_CP047953.1/CP047953.1		1	2500	2020-08-24T00:00:00Z	ftp://ftp.ncbi.nlm.nih.gov/genomes/all/GCA/014/279/855/GCA_014279855.1_ASM1427985v1	ftp://ftp.ncbi.nlm.nih.gov/genomes/all/GCF/014/279/855/GCF_014279855.1_ASM1427985v1
Synechococcus sp. PROS-9-1	Bacteria;Terrabacteria group;Cyanobacteria/Melainabacteria group	PROS-9-1	SAMN13641327	PRJNA596899	GCA_014279775.1	Complete	2.27394	53.9	chromosome:NZ_CP047961.1/CP047961.1		1	2328	2020-08-24T00:00:00Z	ftp://ftp.ncbi.nlm.nih.gov/genomes/all/GCA/014/279/775/GCA_014279775.1_ASM1427977v1	ftp://ftp.ncbi.nlm.nih.gov/genomes/all/GCF/014/279/775/GCF_014279775.1_ASM1427977v1
Synechococcus sp. CC9902	Bacteria;Terrabacteria group;Cyanobacteria/Melainabacteria group	CC9902	SAMN02598312	PRJNA13655	GCA_000012505.1	Complete	2.23483	54.2	chromosome:NC_007513.1/CP000097.1		1	2373	2005-10-26T00:00:00Z	ftp://ftp.ncbi.nlm.nih.gov/genomes/all/GCA/000/012/505/GCA_000012505.1_ASM1250v1	ftp://ftp.ncbi.nlm.nih.gov/genomes/all/GCF/000/012/505/GCF_000012505.1_ASM1250v1
Synechococcus sp. TAK9802	Bacteria;Terrabacteria group;Cyanobacteria/Melainabacteria group	TAK9802	SAMN13641351	PRJNA596899	GCA_014279535.1	Complete	2.19039	60.8	chromosome:NZ_CP047937.1/CP047937.1		1	2382	2020-08-24T00:00:00Z	ftp://ftp.ncbi.nlm.nih.gov/genomes/all/GCA/014/279/535/GCA_014279535.1_ASM1427953v1	ftp://ftp.ncbi.nlm.nih.gov/genomes/all/GCF/014/279/535/GCF_014279535.1_ASM1427953v1
Synechococcus sp. M16.1	Bacteria;Terrabacteria group;Cyanobacteria/Melainabacteria group	M16.1	SAMN13641334	PRJNA596899	GCA_014279895.1	Complete	2.11224	61.4	chromosome:NZ_CP047954.1/CP047954.1		1	2297	2020-08-24T00:00:00Z	ftp://ftp.ncbi.nlm.nih.gov/genomes/all/GCA/014/279/895/GCA_014279895.1_ASM1427989v1	ftp://ftp.ncbi.nlm.nih.gov/genomes/all/GCF/014/279/895/GCF_014279895.1_ASM1427989v1
Synechococcus sp. WH 7803	Bacteria;Terrabacteria group;Cyanobacteria/Melainabacteria group		SAMEA3138264	PRJNA13642	GCA_000063505.1	Complete	2.36698	60.2	chromosome:CT971583.1		1	2533	2007-05-19T00:00:00Z	ftp://ftp.ncbi.nlm.nih.gov/genomes/all/GCA/000/063/505/GCA_000063505.1_ASM6350v1	ftp://ftp.ncbi.nlm.nih.gov/genomes/all/GCF/000/063/505/GCF_000063505.1_ASM6350v1
Synechococcus sp. RSCCF101	Bacteria;Terrabacteria group;Cyanobacteria/Melainabacteria group	RSCCF101	SAMN10850838	PRJNA518028	GCA_008807075.1	Complete	2.98485	68	chromosome:NZ_CP035632.1/CP035632.1		1	2760	2019-10-03T00:00:00Z	ftp://ftp.ncbi.nlm.nih.gov/genomes/all/GCA/008/807/075/GCA_008807075.1_ASM880707v1	ftp://ftp.ncbi.nlm.nih.gov/genomes/all/GCF/008/807/075/GCF_008807075.1_ASM880707v1
Synechococcus sp. ROS8604	Bacteria;Terrabacteria group;Cyanobacteria/Melainabacteria group	ROS8604	SAMN13641342	PRJNA596899	GCA_014279655.1	Complete	2.8769	54	chromosome:NZ_CP047946.1/CP047946.1		1	2931	2020-08-24T00:00:00Z	ftp://ftp.ncbi.nlm.nih.gov/genomes/all/GCA/014/279/655/GCA_014279655.1_ASM1427965v1	ftp://ftp.ncbi.nlm.nih.gov/genomes/all/GCF/014/279/655/GCF_014279655.1_ASM1427965v1
Synechococcus sp. KORDI-100	Bacteria;Terrabacteria group;Cyanobacteria/Melainabacteria group	KORDI-100	SAMN02202183	PRJNA207982	GCA_000737535.1	Complete	2.789	57.5	chromosome:NZ_CP006269.1/CP006269.1		1	2890	2014-08-04T00:00:00Z	ftp://ftp.ncbi.nlm.nih.gov/genomes/all/GCA/000/737/535/GCA_000737535.1_ASM73753v1	ftp://ftp.ncbi.nlm.nih.gov/genomes/all/GCF/000/737/535/GCF_000737535.1_ASM73753v1
Synechococcus sp. SynAce01	Bacteria;Terrabacteria group;Cyanobacteria/Melainabacteria group	SynAce01	SAMN06006676	PRJNA352894	GCA_001885215.1	Complete	2.75063	63.9	chromosome:NZ_CP018091.1/CP018091.1		1	2784	2016-11-22T00:00:00Z	ftp://ftp.ncbi.nlm.nih.gov/genomes/all/GCA/001/885/215/GCA_001885215.1_ASM188521v1	ftp://ftp.ncbi.nlm.nih.gov/genomes/all/GCF/001/885/215/GCF_001885215.1_ASM188521v1
Synechococcus sp. SYN20	Bacteria;Terrabacteria group;Cyanobacteria/Melainabacteria group	SYN20	SAMN13641329	PRJNA596899	GCA_014279555.1	Complete	2.72863	53.4	chromosome:NZ_CP047959.1/CP047959.1		1	2773	2020-08-24T00:00:00Z	ftp://ftp.ncbi.nlm.nih.gov/genomes/all/GCA/014/279/555/GCA_014279555.1_ASM1427955v1	ftp://ftp.ncbi.nlm.nih.gov/genomes/all/GCF/014/279/555/GCF_014279555.1_ASM1427955v1
Synechococcus sp. BIOS-U3-1	Bacteria;Terrabacteria group;Cyanobacteria/Melainabacteria group	BIOS-U3-1	SAMN13641352	PRJNA596899	GCA_014279975.1	Complete	2.71083	55	chromosome:NZ_CP047936.1/CP047936.1		1	2837	2020-08-24T00:00:00Z	ftp://ftp.ncbi.nlm.nih.gov/genomes/all/GCA/014/279/975/GCA_014279975.1_ASM1427997v1	ftp://ftp.ncbi.nlm.nih.gov/genomes/all/GCF/014/279/975/GCF_014279975.1_ASM1427997v1
Synechococcus sp. WH 8101	Bacteria;Terrabacteria group;Cyanobacteria/Melainabacteria group	WH 8101	SAMN10863495	PRJNA518918	GCA_004209775.1	Complete	2.63029	63.3	chromosome:NZ_CP035914.1/CP035914.1		1	2730	2019-02-19T00:00:00Z	ftp://ftp.ncbi.nlm.nih.gov/genomes/all/GCA/004/209/775/GCA_004209775.1_ASM420977v1	ftp://ftp.ncbi.nlm.nih.gov/genomes/all/GCF/004/209/775/GCF_004209775.1_ASM420977v1
Synechococcus sp. WH 8101	Bacteria;Terrabacteria group;Cyanobacteria/Melainabacteria group	WH 8101	SAMN13641356	PRJNA596899	GCA_014304795.1	Complete	2.62302	63.3	chromosome:NZ_CP047932.1/CP047932.1		1	2727	2020-08-26T00:00:00Z	ftp://ftp.ncbi.nlm.nih.gov/genomes/all/GCA/014/304/795/GCA_014304795.1_ASM1430479v1	ftp://ftp.ncbi.nlm.nih.gov/genomes/all/GCF/014/304/795/GCF_014304795.1_ASM1430479v1
Synechococcus sp. A15-44	Bacteria;Terrabacteria group;Cyanobacteria/Melainabacteria group	A15-44	SAMN13641350	PRJNA596899	GCA_014280115.1	Complete	2.62196	60.8	chromosome:NZ_CP047938.1/CP047938.1		1	2774	2020-08-24T00:00:00Z	ftp://ftp.ncbi.nlm.nih.gov/genomes/all/GCA/014/280/115/GCA_014280115.1_ASM1428011v1	ftp://ftp.ncbi.nlm.nih.gov/genomes/all/GCF/014/280/115/GCF_014280115.1_ASM1428011v1
Synechococcus sp. CC9311	Bacteria;Terrabacteria group;Cyanobacteria/Melainabacteria group	CC9311	SAMN02604031	PRJNA12530	GCA_000014585.1	Complete	2.60675	52.4	chromosome:NC_008319.1/CP000435.1		1	2678	2006-09-01T00:00:00Z	ftp://ftp.ncbi.nlm.nih.gov/genomes/all/GCA/000/014/585/GCA_000014585.1_ASM1458v1	ftp://ftp.ncbi.nlm.nih.gov/genomes/all/GCF/000/014/585/GCF_000014585.1_ASM1458v1
Synechococcus sp. RS9909	Bacteria;Terrabacteria group;Cyanobacteria/Melainabacteria group	RS9909	SAMN13641345	PRJNA596899	GCA_014279595.1	Complete	2.60317	64.4	chromosome:NZ_CP047943.1/CP047943.1		1	2659	2020-08-24T00:00:00Z	ftp://ftp.ncbi.nlm.nih.gov/genomes/all/GCA/014/279/595/GCA_014279595.1_ASM1427959v1	ftp://ftp.ncbi.nlm.nih.gov/genomes/all/GCF/014/279/595/GCF_014279595.1_ASM1427959v1
Synechococcus sp. BMK-MC-1	Bacteria;Terrabacteria group;Cyanobacteria/Melainabacteria group	BMK-MC-1	SAMN13641349	PRJNA596899	GCA_014279955.1	Complete	2.60115	60.4	chromosome:NZ_CP047939.1/CP047939.1		1	2803	2020-08-24T00:00:00Z	ftp://ftp.ncbi.nlm.nih.gov/genomes/all/GCA/014/279/955/GCA_014279955.1_ASM1427995v1	ftp://ftp.ncbi.nlm.nih.gov/genomes/all/GCF/014/279/955/GCF_014279955.1_ASM1427995v1
Synechococcus sp. KORDI-49	Bacteria;Terrabacteria group;Cyanobacteria/Melainabacteria group	KORDI-49	SAMN02202184	PRJNA207983	GCA_000737575.1	Complete	2.58581	61.4	chromosome:NZ_CP006270.1/CP006270.1		1	2594	2014-08-04T00:00:00Z	ftp://ftp.ncbi.nlm.nih.gov/genomes/all/GCA/000/737/575/GCA_000737575.1_ASM73757v1	ftp://ftp.ncbi.nlm.nih.gov/genomes/all/GCF/000/737/575/GCF_000737575.1_ASM73757v1
Synechococcus sp. RS9907	Bacteria;Terrabacteria group;Cyanobacteria/Melainabacteria group	RS9907	SAMN13641344	PRJNA596899	GCA_014279615.1	Complete	2.58163	60.4	chromosome:NZ_CP047944.1/CP047944.1		1	2706	2020-08-24T00:00:00Z	ftp://ftp.ncbi.nlm.nih.gov/genomes/all/GCA/014/279/615/GCA_014279615.1_ASM1427961v1	ftp://ftp.ncbi.nlm.nih.gov/genomes/all/GCF/014/279/615/GCF_014279615.1_ASM1427961v1
Synechococcus sp. PROS-U-1	Bacteria;Terrabacteria group;Cyanobacteria/Melainabacteria group	PROS-U-1	SAMN13641337	PRJNA596899	GCA_014279755.1	Complete	2.576	58.4	chromosome:NZ_CP047951.1/CP047951.1		1	2675	2020-08-24T00:00:00Z	ftp://ftp.ncbi.nlm.nih.gov/genomes/all/GCA/014/279/755/GCA_014279755.1_ASM1427975v1	ftp://ftp.ncbi.nlm.nih.gov/genomes/all/GCF/014/279/755/GCF_014279755.1_ASM1427975v1
Synechococcus sp. KORDI-52	Bacteria;Terrabacteria group;Cyanobacteria/Melainabacteria group	KORDI-52	SAMN02202185	PRJNA207984	GCA_000737595.1	Complete	2.57207	59.1	chromosome:NZ_CP006271.1/CP006271.1		1	2654	2014-08-04T00:00:00Z	ftp://ftp.ncbi.nlm.nih.gov/genomes/all/GCA/000/737/595/GCA_000737595.1_ASM73759v1	ftp://ftp.ncbi.nlm.nih.gov/genomes/all/GCF/000/737/595/GCF_000737595.1_ASM73759v1
Synechococcus sp. PROS-7-1	Bacteria;Terrabacteria group;Cyanobacteria/Melainabacteria group	PROS-7-1	SAMN13641343	PRJNA596899	GCA_014279795.1	Complete	2.56522	59.3	chromosome:NZ_CP047945.1/CP047945.1		1	2679	2020-08-24T00:00:00Z	ftp://ftp.ncbi.nlm.nih.gov/genomes/all/GCA/014/279/795/GCA_014279795.1_ASM1427979v1	ftp://ftp.ncbi.nlm.nih.gov/genomes/all/GCF/014/279/795/GCF_014279795.1_ASM1427979v1
Synechococcus sp. NOUM97013	Bacteria;Terrabacteria group;Cyanobacteria/Melainabacteria group	NOUM97013	SAMN13641347	PRJNA596899	GCA_014279815.1	Complete	2.55271	58.8	chromosome:NZ_CP047941.1/CP047941.1		1	2648	2020-08-24T00:00:00Z	ftp://ftp.ncbi.nlm.nih.gov/genomes/all/GCA/014/279/815/GCA_014279815.1_ASM1427981v1	ftp://ftp.ncbi.nlm.nih.gov/genomes/all/GCF/014/279/815/GCF_014279815.1_ASM1427981v1
Synechococcus sp. A15-127	Bacteria;Terrabacteria group;Cyanobacteria/Melainabacteria group	A15-127	SAMN13641340	PRJNA596899	GCA_014280215.1	Complete	2.54346	60.6	chromosome:NZ_CP047948.1/CP047948.1		1	2618	2020-08-24T00:00:00Z	ftp://ftp.ncbi.nlm.nih.gov/genomes/all/GCA/014/280/215/GCA_014280215.1_ASM1428021v1	ftp://ftp.ncbi.nlm.nih.gov/genomes/all/GCF/014/280/215/GCF_014280215.1_ASM1428021v1
Synechococcus sp. A15-60	Bacteria;Terrabacteria group;Cyanobacteria/Melainabacteria group	A15-60	SAMN13641355	PRJNA596899	GCA_014280095.1	Complete	2.5434	58.2	chromosome:NZ_CP047933.1/CP047933.1		1	2653	2020-08-24T00:00:00Z	ftp://ftp.ncbi.nlm.nih.gov/genomes/all/GCA/014/280/095/GCA_014280095.1_ASM1428009v1	ftp://ftp.ncbi.nlm.nih.gov/genomes/all/GCF/014/280/095/GCF_014280095.1_ASM1428009v1
Synechococcus sp. A18-25c	Bacteria;Terrabacteria group;Cyanobacteria/Melainabacteria group	A18-25c	SAMN13641331	PRJNA596899	GCA_014280035.1	Complete	2.51136	58.2	chromosome:NZ_CP047957.1/CP047957.1		1	2623	2020-08-24T00:00:00Z	ftp://ftp.ncbi.nlm.nih.gov/genomes/all/GCA/014/280/035/GCA_014280035.1_ASM1428003v1	ftp://ftp.ncbi.nlm.nih.gov/genomes/all/GCF/014/280/035/GCF_014280035.1_ASM1428003v1
Synechococcus sp. RS9902	Bacteria;Terrabacteria group;Cyanobacteria/Melainabacteria group	RS9902	SAMN13641339	PRJNA596899	GCA_014279635.1	Complete	2.48122	59.8	chromosome:NZ_CP047949.1/CP047949.1		1	2600	2020-08-24T00:00:00Z	ftp://ftp.ncbi.nlm.nih.gov/genomes/all/GCA/014/279/635/GCA_014279635.1_ASM1427963v1	ftp://ftp.ncbi.nlm.nih.gov/genomes/all/GCF/014/279/635/GCF_014279635.1_ASM1427963v1
Synechococcus sp. MVIR-18-1	Bacteria;Terrabacteria group;Cyanobacteria/Melainabacteria group	MVIR-18-1	SAMN13641346	PRJNA596899	GCA_014279835.1	Complete	2.45197	53.4	chromosome:NZ_CP047942.1/CP047942.1		1	2537	2020-08-24T00:00:00Z	ftp://ftp.ncbi.nlm.nih.gov/genomes/all/GCA/014/279/835/GCA_014279835.1_ASM1427983v1	ftp://ftp.ncbi.nlm.nih.gov/genomes/all/GCF/014/279/835/GCF_014279835.1_ASM1427983v1
Synechococcus sp. MEDNS5	Bacteria;Terrabacteria group;Cyanobacteria/Melainabacteria group	MEDNS5	SAMN13641336	PRJNA596899	GCA_014279875.1	Complete	2.43587	59.1	chromosome:NZ_CP047952.1/CP047952.1		1	2537	2020-08-24T00:00:00Z	ftp://ftp.ncbi.nlm.nih.gov/genomes/all/GCA/014/279/875/GCA_014279875.1_ASM1427987v1	ftp://ftp.ncbi.nlm.nih.gov/genomes/all/GCF/014/279/875/GCF_014279875.1_ASM1427987v1
Synechococcus sp. CB0101	Bacteria;Terrabacteria group;Cyanobacteria/Melainabacteria group	CB0101	SAMN00010394	PRJNA46501	GCA_000179235.2	Complete	2.78965	64.1	chromosome:NZ_CP039373.1/CP039373.1		1	2965	2019-04-05T00:00:00Z	ftp://ftp.ncbi.nlm.nih.gov/genomes/all/GCA/000/179/235/GCA_000179235.2_ASM17923v2	ftp://ftp.ncbi.nlm.nih.gov/genomes/all/GCF/000/179/235/GCF_000179235.2_ASM17923v2
Synechococcus sp. WH 8109	Bacteria;Terrabacteria group;Cyanobacteria/Melainabacteria group	WH 8109	SAMN02436260	PRJNA37911	GCA_000161795.2	Complete	2.11151	60.1	chromosome:NZ_CP006882.1/CP006882.1		1	2288	2014-01-09T00:00:00Z	ftp://ftp.ncbi.nlm.nih.gov/genomes/all/GCA/000/161/795/GCA_000161795.2_ASM16179v2	ftp://ftp.ncbi.nlm.nih.gov/genomes/all/GCF/000/161/795/GCF_000161795.2_ASM16179v2
Synechococcus sp. MIT S9220	Bacteria;Terrabacteria group;Cyanobacteria/Melainabacteria group	MIT S9220	SAMN13641330	PRJNA596899	GCA_014304815.1	Complete	2.42417	56.4	chromosome:NZ_CP047958.1/CP047958.1		1	2577	2020-08-26T00:00:00Z	ftp://ftp.ncbi.nlm.nih.gov/genomes/all/GCA/014/304/815/GCA_014304815.1_ASM1430481v1	ftp://ftp.ncbi.nlm.nih.gov/genomes/all/GCF/014/304/815/GCF_014304815.1_ASM1430481v1
Synechococcus sp. CBW1006	Bacteria;Terrabacteria group;Cyanobacteria/Melainabacteria group	CBW1006	SAMN15824354	PRJNA657291	GCA_015840525.1	Complete	3.86013	64.6	chromosome:NZ_CP060396.1/CP060396.1		1	3653	2020-12-08T00:00:00Z	ftp://ftp.ncbi.nlm.nih.gov/genomes/all/GCA/015/840/525/GCA_015840525.1_ASM1584052v1	ftp://ftp.ncbi.nlm.nih.gov/genomes/all/GCF/015/840/525/GCF_015840525.1_ASM1584052v1
Synechococcus sp. CBW1002	Bacteria;Terrabacteria group;Cyanobacteria/Melainabacteria group	CBW1002	SAMN15824352	PRJNA657291	GCA_015840915.1	Complete	3.85412	64.6	chromosome:NZ_CP060398.1/CP060398.1		1	3654	2020-12-08T00:00:00Z	ftp://ftp.ncbi.nlm.nih.gov/genomes/all/GCA/015/840/915/GCA_015840915.1_ASM1584091v1	ftp://ftp.ncbi.nlm.nih.gov/genomes/all/GCF/015/840/915/GCF_015840915.1_ASM1584091v1
Synechococcus sp. CBW1004	Bacteria;Terrabacteria group;Cyanobacteria/Melainabacteria group	CBW1004	SAMN15824353	PRJNA657291	GCA_015840715.1	Complete	3.67232	67.1	chromosome:NZ_CP060397.1/CP060397.1		1	3343	2020-12-08T00:00:00Z	ftp://ftp.ncbi.nlm.nih.gov/genomes/all/GCA/015/840/715/GCA_015840715.1_ASM1584071v1	ftp://ftp.ncbi.nlm.nih.gov/genomes/all/GCF/015/840/715/GCF_015840715.1_ASM1584071v1
Synechococcus sp. CBW1108	Bacteria;Terrabacteria group;Cyanobacteria/Melainabacteria group	CBW1108	SAMN15824355	PRJNA657291	GCA_015840335.1	Complete	3.22622	63.7	chromosome:NZ_CP060395.1/CP060395.1		1	3340	2020-12-08T00:00:00Z	ftp://ftp.ncbi.nlm.nih.gov/genomes/all/GCA/015/840/335/GCA_015840335.1_ASM1584033v1	ftp://ftp.ncbi.nlm.nih.gov/genomes/all/GCF/015/840/335/GCF_015840335.1_ASM1584033v1
Synechococcus sp. CBW1107	Bacteria;Terrabacteria group;Cyanobacteria/Melainabacteria group	CBW1107	SAMN16790668	PRJNA657291	GCA_015841355.1	Complete	3.20209	66.3	chromosome:NZ_CP064908.1/CP064908.1		1	3247	2020-12-08T00:00:00Z	ftp://ftp.ncbi.nlm.nih.gov/genomes/all/GCA/015/841/355/GCA_015841355.1_ASM1584135v1	ftp://ftp.ncbi.nlm.nih.gov/genomes/all/GCF/015/841/355/GCF_015841355.1_ASM1584135v1
Synechococcus sp. JA-2-3B'a(2-13)	Bacteria;Terrabacteria group;Cyanobacteria/Melainabacteria group	JA-2-3B'a(2-13)	SAMN02604049	PRJNA16252	GCA_000013225.1	Complete	3.04668	58.5	chromosome:NC_007776.1/CP000240.1		1	2707	2006-02-06T00:00:00Z	ftp://ftp.ncbi.nlm.nih.gov/genomes/all/GCA/000/013/225/GCA_000013225.1_ASM1322v1	ftp://ftp.ncbi.nlm.nih.gov/genomes/all/GCF/000/013/225/GCF_000013225.1_ASM1322v1
Synechococcus sp. JA-3-3Ab	Bacteria;Terrabacteria group;Cyanobacteria/Melainabacteria group	JA-3-3Ab	SAMN02604048	PRJNA16251	GCA_000013205.1	Complete	2.93277	60.2	chromosome:NC_007775.1/CP000239.1		1	2689	2006-02-06T00:00:00Z	ftp://ftp.ncbi.nlm.nih.gov/genomes/all/GCA/000/013/205/GCA_000013205.1_ASM1320v1	ftp://ftp.ncbi.nlm.nih.gov/genomes/all/GCF/000/013/205/GCF_000013205.1_ASM1320v1
Synechococcus sp. PCC 6312	Bacteria;Terrabacteria group;Cyanobacteria/Melainabacteria group	PCC 6312	SAMN02261337	PRJNA158717	GCA_000316685.1	Complete	3.7205	48.4881	chromosome:NC_019680.1/CP003558.1; plasmid pSYN6312.01:NC_019681.1/CP003559.1		2	3581	2012-12-04T00:00:00Z	ftp://ftp.ncbi.nlm.nih.gov/genomes/all/GCA/000/316/685/GCA_000316685.1_ASM31668v1	ftp://ftp.ncbi.nlm.nih.gov/genomes/all/GCF/000/316/685/GCF_000316685.1_ASM31668v1
Synechococcus sp. PCC 7003	Bacteria;Terrabacteria group;Cyanobacteria/Melainabacteria group	PCC 7003	SAMN04422302	PRJNA308952	GCA_001693255.1	Complete	3.34509	49.3031	chromosome:NZ_CP016474.1/CP016474.1; plasmid unnamed1:NZ_CP016475.1/CP016475.1; plasmid unnamed2:NZ_CP016476.1/CP016476.1		3	3109	2016-07-25T00:00:00Z	ftp://ftp.ncbi.nlm.nih.gov/genomes/all/GCA/001/693/255/GCA_001693255.1_ASM169325v1	ftp://ftp.ncbi.nlm.nih.gov/genomes/all/GCF/001/693/255/GCF_001693255.1_ASM169325v1
Synechococcus elongatus UTEX 3055	Bacteria;Terrabacteria group;Cyanobacteria/Melainabacteria group	UTEX 3055	SAMN09724271	PRJNA496333	GCA_003957805.1	Complete	2.88122	55.1289	chromosome:NZ_CP033061.1/CP033061.1; plasmid unnamed1:NZ_CP033062.1/CP033062.1; plasmid unnamed2:NZ_CP033063.1/CP033063.1		3	2853	2018-12-21T00:00:00Z	ftp://ftp.ncbi.nlm.nih.gov/genomes/all/GCA/003/957/805/GCA_003957805.1_ASM395780v1	ftp://ftp.ncbi.nlm.nih.gov/genomes/all/GCF/003/957/805/GCF_003957805.1_ASM395780v1
Synechococcus elongatus PCC 6301	Bacteria;Terrabacteria group;Cyanobacteria/Melainabacteria group	PCC 6301	SAMD00061073	PRJNA13282	GCA_000010065.1	Complete	2.69625	55.5	chromosome:NC_006576.1/AP008231.1		1	2625	2004-12-14T00:00:00Z	ftp://ftp.ncbi.nlm.nih.gov/genomes/all/GCA/000/010/065/GCA_000010065.1_ASM1006v1	ftp://ftp.ncbi.nlm.nih.gov/genomes/all/GCF/000/010/065/GCF_000010065.1_ASM1006v1
Synechococcus sp. PCC 7502	Bacteria;Terrabacteria group;Cyanobacteria/Melainabacteria group	PCC 7502	SAMN02261356	PRJNA159509	GCA_000317085.1	Complete	3.58373	40.6019	chromosome:NC_019702.1/CP003594.1; plasmid pSYN7502.01:NC_019691.1/CP003595.1; plasmid pSYN7502.02:NC_019692.1/CP003596.1		3	3535	2012-12-05T00:00:00Z	ftp://ftp.ncbi.nlm.nih.gov/genomes/all/GCA/000/317/085/GCA_000317085.1_ASM31708v1	ftp://ftp.ncbi.nlm.nih.gov/genomes/all/GCF/000/317/085/GCF_000317085.1_ASM31708v1
Synechococcus sp. NIES-970	Bacteria;Terrabacteria group;Cyanobacteria/Melainabacteria group	NIES-970	SAMD00051107	PRJDB4740	GCA_002356215.1	Complete	3.12386	49.4284	chromosome:NZ_AP017959.1/AP017959.1; plasmid plasmid1:NZ_AP017960.1/AP017960.1; plasmid plasmid2:NZ_AP017961.1/AP017961.1; plasmid plasmid3:NZ_AP017962.1/AP017962.1; plasmid plasmid4:NZ_AP017963.1/AP017963.1		5	2864	2017-02-08T23:05:00Z	ftp://ftp.ncbi.nlm.nih.gov/genomes/all/GCA/002/356/215/GCA_002356215.1_ASM235621v1	ftp://ftp.ncbi.nlm.nih.gov/genomes/all/GCF/002/356/215/GCF_002356215.1_ASM235621v1
Synechococcus sp. PCC 73109	Bacteria;Terrabacteria group;Cyanobacteria/Melainabacteria group	PCC 73109	SAMN04422304	PRJNA308952	GCA_001521855.1	Complete	3.29868	49.3382	chromosome:NZ_CP013998.1/CP013998.1; plasmid unnamed1:NZ_CP013999.1/CP013999.1; plasmid unnamed2:NZ_CP014000.1/CP014000.1; plasmid unnamed3:NZ_CP014001.1/CP014001.1; plasmid unnamed4:NZ_CP014002.1/CP014002.1; plasmid unnamed5:NZ_CP014003.1/CP014003.1		6	3071	2016-01-21T00:00:00Z	ftp://ftp.ncbi.nlm.nih.gov/genomes/all/GCA/001/521/855/GCA_001521855.1_ASM152185v1	ftp://ftp.ncbi.nlm.nih.gov/genomes/all/GCF/001/521/855/GCF_001521855.1_ASM152185v1
Synechococcus elongatus UTEX 2973	Bacteria;Terrabacteria group;Cyanobacteria/Melainabacteria group	UTEX 2973	SAMN03278348	PRJNA209528	GCA_000817325.1	Complete	2.74463	55.4675	chromosome:NZ_CP006471.1/CP006471.1; plasmid unnamed:NZ_CP006472.1/CP006473.1; plasmid unnamed:NZ_CP006473.1/CP006473.1		3	2691	2015-01-09T00:00:00Z	ftp://ftp.ncbi.nlm.nih.gov/genomes/all/GCA/000/817/325/GCA_000817325.1_ASM81732v1	ftp://ftp.ncbi.nlm.nih.gov/genomes/all/GCF/000/817/325/GCF_000817325.1_ASM81732v1
Synechococcus elongatus PCC 6301	Bacteria;Terrabacteria group;Cyanobacteria/Melainabacteria group	PCC 6301	SAMN22215291	PRJNA770342	GCA_022984195.1	Complete	2.7496	55.4676	chromosome:NZ_CP085785.1/CP085785.1; plasmid pANL:NZ_CP085786.1/CP085786.1; plasmid pANS:NZ_CP085787.1/CP085787.1		3	2703	2022-04-14T00:00:00Z	ftp://ftp.ncbi.nlm.nih.gov/genomes/all/GCA/022/984/195/GCA_022984195.1_ASM2298419v1	ftp://ftp.ncbi.nlm.nih.gov/genomes/all/GCF/022/984/195/GCF_022984195.1_ASM2298419v1
Synechococcus sp. PCC 7117	Bacteria;Terrabacteria group;Cyanobacteria/Melainabacteria group	PCC 7117	SAMN04422303	PRJNA308952	GCA_001693275.1	Complete	3.4321	49.1233	chromosome:NZ_CP016477.1/CP016477.1; plasmid unnamed1:NZ_CP016478.1/CP016478.1; plasmid unnamed2:NZ_CP016479.1/CP016479.1; plasmid unnamed3:NZ_CP016480.1/CP016480.1; plasmid unnamed4:NZ_CP016481.1/CP016481.1; plasmid unnamed5:NZ_CP016482.1/CP016482.1		6	3204	2016-07-25T00:00:00Z	ftp://ftp.ncbi.nlm.nih.gov/genomes/all/GCA/001/693/275/GCA_001693275.1_ASM169327v1	ftp://ftp.ncbi.nlm.nih.gov/genomes/all/GCF/001/693/275/GCF_001693275.1_ASM169327v1
Synechococcus sp. PCC 8807	Bacteria;Terrabacteria group;Cyanobacteria/Melainabacteria group	PCC 8807	SAMN04422305	PRJNA308952	GCA_001693295.1	Complete	3.30409	49.3702	chromosome:NZ_CP016483.1/CP016483.1; plasmid unnamed1:NZ_CP016484.1/CP016484.1; plasmid unnamed2:NZ_CP016485.1/CP016485.1; plasmid unnamed3:NZ_CP016486.1/CP016486.1; plasmid unnamed4:NZ_CP016487.1/CP016487.1; plasmid unnamed5:NZ_CP016488.1/CP016488.1; plasmid unnamed6:NZ_CP016489.1/CP016489.1		7	3118	2016-07-25T00:00:00Z	ftp://ftp.ncbi.nlm.nih.gov/genomes/all/GCA/001/693/295/GCA_001693295.1_ASM169329v1	ftp://ftp.ncbi.nlm.nih.gov/genomes/all/GCF/001/693/295/GCF_001693295.1_ASM169329v1
Synechococcus sp. PCC 7002	Bacteria;Terrabacteria group;Cyanobacteria/Melainabacteria group	PCC 7002; ATCC 27264	SAMN01081740	PRJNA28247	GCA_000019485.1	Complete	3.40993	49.1616	chromosome:NC_010475.1/CP000951.1; plasmid pAQ1:NC_010476.1/CP000952.1; plasmid pAQ3:NC_010477.1/CP000953.1; plasmid pAQ4:NC_010478.1/CP000954.1; plasmid pAQ5:NC_010479.1/CP000955.1; plasmid pAQ6:NC_010480.1/CP000956.1; plasmid pAQ7:NC_010474.1/CP000957.1		7	3171	2008-03-14T00:00:00Z	ftp://ftp.ncbi.nlm.nih.gov/genomes/all/GCA/000/019/485/GCA_000019485.1_ASM1948v1	ftp://ftp.ncbi.nlm.nih.gov/genomes/all/GCF/000/019/485/GCF_000019485.1_ASM1948v1
Synechococcus sp. OG1	Bacteria;Terrabacteria group;Cyanobacteria/Melainabacteria group	OG1	SAMN06272755	PRJEB20449	GCA_900177365.1	Contig	3.43394	49.2		FXBO01	6	3199	2017-04-21T00:00:00Z	ftp://ftp.ncbi.nlm.nih.gov/genomes/all/GCA/900/177/365/GCA_900177365.1_IMG-taxon_2708742537_annotated_assembly	ftp://ftp.ncbi.nlm.nih.gov/genomes/all/GCF/900/177/365/GCF_900177365.1_IMG-taxon_2708742537_annotated_assembly
Synechococcus sp. 7002	Bacteria;Terrabacteria group;Cyanobacteria/Melainabacteria group	7002	SAMN06272774	PRJEB20275	GCA_900177825.1	Contig	3.43443	49.2		FXWN01	6	3201	2017-05-13T00:00:00Z	ftp://ftp.ncbi.nlm.nih.gov/genomes/all/GCA/900/177/825/GCA_900177825.1_IMG-taxon_2708742468_annotated_assembly	ftp://ftp.ncbi.nlm.nih.gov/genomes/all/GCF/900/177/825/GCF_900177825.1_IMG-taxon_2708742468_annotated_assembly
Synechococcus sp. C9	Bacteria;Terrabacteria group;Cyanobacteria/Melainabacteria group	C9	SAMN26329419	PRJNA811380	GCA_022984075.1	Contig	2.95831	52.9		JALAAD01	4	2760	2022-04-14T00:00:00Z	ftp://ftp.ncbi.nlm.nih.gov/genomes/all/GCA/022/984/075/GCA_022984075.1_ASM2298407v1	ftp://ftp.ncbi.nlm.nih.gov/genomes/all/GCF/022/984/075/GCF_022984075.1_ASM2298407v1
Synechococcus sp. MU1617	Bacteria;Terrabacteria group;Cyanobacteria/Melainabacteria group	MU1617	SAMN12639271	PRJNA516148	GCA_020514235.1	Contig	2.32659	59.9		VTLB01	10	2491	2021-10-15T00:00:00Z	ftp://ftp.ncbi.nlm.nih.gov/genomes/all/GCA/020/514/235/GCA_020514235.1_ASM2051423v1	ftp://ftp.ncbi.nlm.nih.gov/genomes/all/GCF/020/514/235/GCF_020514235.1_ASM2051423v1
Synechococcus sp. UW69	Bacteria;Terrabacteria group;Cyanobacteria/Melainabacteria group	UW69	SAMEA4707918	PRJEB26976	GCA_900474185.1	Contig	2.37212	58.7		UCNW01	15	2561	2018-07-30T00:00:00Z	ftp://ftp.ncbi.nlm.nih.gov/genomes/all/GCA/900/474/185/GCA_900474185.1_UW69	ftp://ftp.ncbi.nlm.nih.gov/genomes/all/GCF/900/474/185/GCF_900474185.1_UW69
Synechococcus sp. HBA1120	Bacteria;Terrabacteria group;Cyanobacteria/Melainabacteria group	HBA1120	SAMN12639268	PRJNA516148	GCA_020514275.1	Contig	2.36227	58.2		VTLE01	10	2552	2021-10-15T00:00:00Z	ftp://ftp.ncbi.nlm.nih.gov/genomes/all/GCA/020/514/275/GCA_020514275.1_ASM2051427v1	ftp://ftp.ncbi.nlm.nih.gov/genomes/all/GCF/020/514/275/GCF_020514275.1_ASM2051427v1
Synechococcus sp. BS55D	Bacteria;Terrabacteria group;Cyanobacteria/Melainabacteria group	BS55D	SAMN08057241	PRJNA419515	GCA_004332415.1	Contig	2.23522	61.6		PHQT01	7	2357	2019-03-07T00:00:00Z	ftp://ftp.ncbi.nlm.nih.gov/genomes/all/GCA/004/332/415/GCA_004332415.1_ASM433241v1	ftp://ftp.ncbi.nlm.nih.gov/genomes/all/GCF/004/332/415/GCF_004332415.1_ASM433241v1
Synechococcus sp. N32	Bacteria;Terrabacteria group;Cyanobacteria/Melainabacteria group	N32	SAMEA4707912	PRJEB26976	GCA_900473895.1	Contig	2.21089	60.9		UCND01	17	2426	2018-07-31T00:00:00Z	ftp://ftp.ncbi.nlm.nih.gov/genomes/all/GCA/900/473/895/GCA_900473895.1_N32	ftp://ftp.ncbi.nlm.nih.gov/genomes/all/GCF/900/473/895/GCF_900473895.1_N32
Synechococcus sp. UW86	Bacteria;Terrabacteria group;Cyanobacteria/Melainabacteria group	UW86	SAMEA4707914	PRJEB26976	GCA_900474085.1	Contig	2.09129	61.3		UCNU01	18	2302	2018-07-30T00:00:00Z	ftp://ftp.ncbi.nlm.nih.gov/genomes/all/GCA/900/474/085/GCA_900474085.1_UW86	ftp://ftp.ncbi.nlm.nih.gov/genomes/all/GCF/900/474/085/GCF_900474085.1_UW86
Synechococcus sp. N5	Bacteria;Terrabacteria group;Cyanobacteria/Melainabacteria group	N5	SAMEA4707913	PRJEB26976	GCA_900473925.1	Contig	2.08951	61		UCNI01	14	2344	2018-07-30T00:00:00Z	ftp://ftp.ncbi.nlm.nih.gov/genomes/all/GCA/900/473/925/GCA_900473925.1_N5	ftp://ftp.ncbi.nlm.nih.gov/genomes/all/GCF/900/473/925/GCF_900473925.1_N5
Synechococcus sp. MU1611	Bacteria;Terrabacteria group;Cyanobacteria/Melainabacteria group	MU1611	SAMN12639270	PRJNA516148	GCA_020514255.1	Contig	2.33943	58.6		VTLC01	13	2542	2021-10-15T00:00:00Z	ftp://ftp.ncbi.nlm.nih.gov/genomes/all/GCA/020/514/255/GCA_020514255.1_ASM2051425v1	ftp://ftp.ncbi.nlm.nih.gov/genomes/all/GCF/020/514/255/GCF_020514255.1_ASM2051425v1
Synechococcus sp. HB1133	Bacteria;Terrabacteria group;Cyanobacteria/Melainabacteria group	HB1133	SAMN10782515	PRJNA516148	GCA_011365345.1	Contig	2.37877	58.2		SDBW01	7	2510	2020-03-16T00:00:00Z	ftp://ftp.ncbi.nlm.nih.gov/genomes/all/GCA/011/365/345/GCA_011365345.1_ASM1136534v1	ftp://ftp.ncbi.nlm.nih.gov/genomes/all/GCF/011/365/345/GCF_011365345.1_ASM1136534v1
Synechococcus sp. HB1133	Bacteria;Terrabacteria group;Cyanobacteria/Melainabacteria group	HB1133	SAMN12639267	PRJNA516148	GCA_020514355.1	Contig	2.37877	58.2		VTLF01	7	2553	2021-10-15T00:00:00Z	ftp://ftp.ncbi.nlm.nih.gov/genomes/all/GCA/020/514/355/GCA_020514355.1_ASM2051435v1	ftp://ftp.ncbi.nlm.nih.gov/genomes/all/GCF/020/514/355/GCF_020514355.1_ASM2051435v1
Synechococcus sp. N26	Bacteria;Terrabacteria group;Cyanobacteria/Melainabacteria group	N26	SAMEA4707915	PRJEB26976	GCA_900473975.1	Contig	2.1269	60.7		UCNM01	13	2361	2018-07-30T00:00:00Z	ftp://ftp.ncbi.nlm.nih.gov/genomes/all/GCA/900/473/975/GCA_900473975.1_N26	ftp://ftp.ncbi.nlm.nih.gov/genomes/all/GCF/900/473/975/GCF_900473975.1_N26
Synechococcus sp. HK05	Bacteria;Terrabacteria group;Cyanobacteria/Melainabacteria group	HK05	SAMN19844069	PRJNA741056	GCA_019104765.1	Contig	2.52759	64.8		JAHRXJ01	14	2659	2021-07-04T00:00:00Z	ftp://ftp.ncbi.nlm.nih.gov/genomes/all/GCA/019/104/765/GCA_019104765.1_ASM1910476v1	ftp://ftp.ncbi.nlm.nih.gov/genomes/all/GCF/019/104/765/GCF_019104765.1_ASM1910476v1
Synechococcus sp. MU1643	Bacteria;Terrabacteria group;Cyanobacteria/Melainabacteria group	MU1643	SAMN12639274	PRJNA516148	GCA_020514095.1	Contig	2.06686	59.9		VTKY01	13	2281	2021-10-15T00:00:00Z	ftp://ftp.ncbi.nlm.nih.gov/genomes/all/GCA/020/514/095/GCA_020514095.1_ASM2051409v1	ftp://ftp.ncbi.nlm.nih.gov/genomes/all/GCF/020/514/095/GCF_020514095.1_ASM2051409v1
Synechococcus sp. BS56D	Bacteria;Terrabacteria group;Cyanobacteria/Melainabacteria group	BS56D	SAMN08057242	PRJNA419515	GCA_004332405.1	Contig	2.30382	61.2		PHQU01	8	2362	2019-03-07T00:00:00Z	ftp://ftp.ncbi.nlm.nih.gov/genomes/all/GCA/004/332/405/GCA_004332405.1_ASM433240v1	ftp://ftp.ncbi.nlm.nih.gov/genomes/all/GCF/004/332/405/GCF_004332405.1_ASM433240v1
Synechococcus sp. UW106	Bacteria;Terrabacteria group;Cyanobacteria/Melainabacteria group	UW106	SAMEA4707917	PRJEB26976	GCA_900474015.1	Contig	2.47953	58		UCNV01	15	2665	2018-07-30T00:00:00Z	ftp://ftp.ncbi.nlm.nih.gov/genomes/all/GCA/900/474/015/GCA_900474015.1_UW106	ftp://ftp.ncbi.nlm.nih.gov/genomes/all/GCF/900/474/015/GCF_900474015.1_UW106
Synechococcus sp. MW101C3	Bacteria;Terrabacteria group;Cyanobacteria/Melainabacteria group	MW101C3	SAMN07427897	PRJNA396543	GCA_002252635.1	Contig	3.02914	66.1		NQKX01	18	2912	2017-08-15T00:00:00Z	ftp://ftp.ncbi.nlm.nih.gov/genomes/all/GCA/002/252/635/GCA_002252635.1_ASM225263v1	ftp://ftp.ncbi.nlm.nih.gov/genomes/all/GCF/002/252/635/GCF_002252635.1_ASM225263v1
Synechococcus sp. UW179A	Bacteria;Terrabacteria group;Cyanobacteria/Melainabacteria group	UW179A	SAMEA4707921	PRJEB26976	GCA_900473965.1	Contig	3.05783	54.5		UCNJ01	35	3163	2018-07-30T00:00:00Z	ftp://ftp.ncbi.nlm.nih.gov/genomes/all/GCA/900/473/965/GCA_900473965.1_UW179A	ftp://ftp.ncbi.nlm.nih.gov/genomes/all/GCF/900/473/965/GCF_900473965.1_UW179A
Synechococcus sp. GEYO	Bacteria;Terrabacteria group;Cyanobacteria/Melainabacteria group	GEYO	SAMEA4707920	PRJEB26976	GCA_900473955.1	Contig	2.34361	56.5		UCNL01	13	2540	2018-07-30T00:00:00Z	ftp://ftp.ncbi.nlm.nih.gov/genomes/all/GCA/900/473/955/GCA_900473955.1_GEYO	ftp://ftp.ncbi.nlm.nih.gov/genomes/all/GCF/900/473/955/GCF_900473955.1_GEYO
Synechococcus sp. MU1625	Bacteria;Terrabacteria group;Cyanobacteria/Melainabacteria group	MU1625	SAMN12639272	PRJNA516148	GCA_020514205.1	Contig	2.32803	58.6		VTLA01	12	2510	2021-10-15T00:00:00Z	ftp://ftp.ncbi.nlm.nih.gov/genomes/all/GCA/020/514/205/GCA_020514205.1_ASM2051420v1	ftp://ftp.ncbi.nlm.nih.gov/genomes/all/GCF/020/514/205/GCF_020514205.1_ASM2051420v1
Synechococcus sp. MU1642	Bacteria;Terrabacteria group;Cyanobacteria/Melainabacteria group	MU1642	SAMN12639273	PRJNA516148	GCA_020514115.1	Contig	2.11673	59.5		VTKZ01	22	2305	2021-10-15T00:00:00Z	ftp://ftp.ncbi.nlm.nih.gov/genomes/all/GCA/020/514/115/GCA_020514115.1_ASM2051411v1	ftp://ftp.ncbi.nlm.nih.gov/genomes/all/GCF/020/514/115/GCF_020514115.1_ASM2051411v1
Synechococcus sp. N19	Bacteria;Terrabacteria group;Cyanobacteria/Melainabacteria group	N19	SAMEA4707916	PRJEB26976	GCA_900474045.1	Contig	2.16311	60.6		UCNR01	18	2394	2018-07-30T00:00:00Z	ftp://ftp.ncbi.nlm.nih.gov/genomes/all/GCA/900/474/045/GCA_900474045.1_N19	ftp://ftp.ncbi.nlm.nih.gov/genomes/all/GCF/900/474/045/GCF_900474045.1_N19
Synechococcus sp. BSF8S	Bacteria;Terrabacteria group;Cyanobacteria/Melainabacteria group	BSF8S	SAMN12359523	PRJNA556564	GCA_014224335.1	Contig	2.88486	65.8		VOBS01	44	2912	2020-08-17T00:00:00Z	ftp://ftp.ncbi.nlm.nih.gov/genomes/all/GCA/014/224/335/GCA_014224335.1_ASM1422433v1	ftp://ftp.ncbi.nlm.nih.gov/genomes/all/GCF/014/224/335/GCF_014224335.1_ASM1422433v1
Synechococcus sp. BSA11S	Bacteria;Terrabacteria group;Cyanobacteria/Melainabacteria group	BSA11S	SAMN12359518	PRJNA556564	GCA_014224355.1	Contig	2.88323	65.8		VNWP01	42	2920	2020-08-17T00:00:00Z	ftp://ftp.ncbi.nlm.nih.gov/genomes/all/GCA/014/224/355/GCA_014224355.1_ASM1422435v1	ftp://ftp.ncbi.nlm.nih.gov/genomes/all/GCF/014/224/355/GCF_014224355.1_ASM1422435v1
Synechococcus sp. 1G10	Bacteria;Terrabacteria group;Cyanobacteria/Melainabacteria group	1G10	SAMN07427896	PRJNA396543	GCA_002252625.1	Contig	3.34022	64.6		NQKW01	84	3419	2017-08-15T00:00:00Z	ftp://ftp.ncbi.nlm.nih.gov/genomes/all/GCA/002/252/625/GCA_002252625.1_ASM225262v1	ftp://ftp.ncbi.nlm.nih.gov/genomes/all/GCF/002/252/625/GCF_002252625.1_ASM225262v1
Synechococcus sp. NKBG15041c	Bacteria;Terrabacteria group;Cyanobacteria/Melainabacteria group	NKBG15041c	SAMD00036772	PRJDB1488	GCA_000485815.1	Contig	3.18004	49.3		BAUB01	44	2956	2013-10-22T00:00:00Z	ftp://ftp.ncbi.nlm.nih.gov/genomes/all/GCA/000/485/815/GCA_000485815.1_ASM48581v1	ftp://ftp.ncbi.nlm.nih.gov/genomes/all/GCF/000/485/815/GCF_000485815.1_ASM48581v1
Synechococcus sp. UW179B	Bacteria;Terrabacteria group;Cyanobacteria/Melainabacteria group	UW179B	SAMEA4707919	PRJEB26976	GCA_900474245.1	Contig	2.5318	54.4		UCNZ01	27	2592	2018-07-30T00:00:00Z	ftp://ftp.ncbi.nlm.nih.gov/genomes/all/GCA/900/474/245/GCA_900474245.1_UW179B	ftp://ftp.ncbi.nlm.nih.gov/genomes/all/GCF/900/474/245/GCF_900474245.1_UW179B
Synechococcus sp. UW105	Bacteria;Terrabacteria group;Cyanobacteria/Melainabacteria group	UW105	SAMEA4707922	PRJEB26976	GCA_900473935.1	Contig	2.65942	57.5		UCNN01	31	2749	2018-07-31T00:00:00Z	ftp://ftp.ncbi.nlm.nih.gov/genomes/all/GCA/900/473/935/GCA_900473935.1_UW105	ftp://ftp.ncbi.nlm.nih.gov/genomes/all/GCF/900/473/935/GCF_900473935.1_UW105
Synechococcus sp. MU1650	Bacteria;Terrabacteria group;Cyanobacteria/Melainabacteria group	MU1650	SAMN12639276	PRJNA516148	GCA_020514015.1	Contig	2.15804	59		VTKW01	25	2330	2021-10-15T00:00:00Z	ftp://ftp.ncbi.nlm.nih.gov/genomes/all/GCA/020/514/015/GCA_020514015.1_ASM2051401v1	ftp://ftp.ncbi.nlm.nih.gov/genomes/all/GCF/020/514/015/GCF_020514015.1_ASM2051401v1
Synechococcus sp. NKBG042902	Bacteria;Terrabacteria group;Cyanobacteria/Melainabacteria group	NKBG042902	SAMD00000348	PRJDB1723	GCA_000715475.1	Contig	3.31948	49.4		BAWS01	77	3165	2014-06-27T00:00:00Z	ftp://ftp.ncbi.nlm.nih.gov/genomes/all/GCA/000/715/475/GCA_000715475.1_ASM71547v1	ftp://ftp.ncbi.nlm.nih.gov/genomes/all/GCF/000/715/475/GCF_000715475.1_ASM71547v1
Synechococcus sp. UW140	Bacteria;Terrabacteria group;Cyanobacteria/Melainabacteria group	UW140	SAMEA4707923	PRJEB26976	GCA_900474295.1	Contig	2.70414	57.8		UCOB01	35	2692	2018-07-30T00:00:00Z	ftp://ftp.ncbi.nlm.nih.gov/genomes/all/GCA/900/474/295/GCA_900474295.1_UW140	ftp://ftp.ncbi.nlm.nih.gov/genomes/all/GCF/900/474/295/GCF_900474295.1_UW140
Synechococcus sp. CCY 9618	Bacteria;Terrabacteria group;Cyanobacteria/Melainabacteria group	CCY 9618	SAMN18105666	PRJNA705875	GCA_019038415.1	Contig	2.92716	68.3		JAFKRG01	133	2951	2021-06-25T00:00:00Z	ftp://ftp.ncbi.nlm.nih.gov/genomes/all/GCA/019/038/415/GCA_019038415.1_ASM1903841v1	ftp://ftp.ncbi.nlm.nih.gov/genomes/all/GCF/019/038/415/GCF_019038415.1_ASM1903841v1
Synechococcus sp. CB0205	Bacteria;Terrabacteria group;Cyanobacteria/Melainabacteria group	CB0205	SAMN00010406	PRJNA46503	GCA_000179255.1	Contig	2.42731	63		ADXM01	78	2588	2010-06-22T00:00:00Z	ftp://ftp.ncbi.nlm.nih.gov/genomes/all/GCA/000/179/255/GCA_000179255.1_ASM17925v1	ftp://ftp.ncbi.nlm.nih.gov/genomes/all/GCF/000/179/255/GCF_000179255.1_ASM17925v1
Synechococcus sp. GFB01	Bacteria;Terrabacteria group;Cyanobacteria/Melainabacteria group	GFB01	SAMN03736791	PRJNA286005	GCA_001039265.1	Contig	2.33981	67.8		LFEK01	125	2014	2015-06-24T00:00:00Z	ftp://ftp.ncbi.nlm.nih.gov/genomes/all/GCA/001/039/265/GCA_001039265.1_ASM103926v1	ftp://ftp.ncbi.nlm.nih.gov/genomes/all/GCF/001/039/265/GCF_001039265.1_ASM103926v1
Synechococcus sp.	Bacteria;Terrabacteria group;Cyanobacteria/Melainabacteria group	CM1_5m.P39	SAMD00290879	PRJDB11069	GCA_019650595.1	Contig	0.942332	59.4		BOXD01	3	1203	2021-05-08T00:00:00Z	ftp://ftp.ncbi.nlm.nih.gov/genomes/all/GCA/019/650/595/GCA_019650595.1_ASM1965059v1
Synechococcus sp.	Bacteria;Terrabacteria group;Cyanobacteria/Melainabacteria group	CM1_5m.P38	SAMD00290878	PRJDB11069	GCA_019650515.1	Contig	0.332884	61.5		BOXC01	1	372	2021-05-08T00:00:00Z	ftp://ftp.ncbi.nlm.nih.gov/genomes/all/GCA/019/650/515/GCA_019650515.1_ASM1965051v1
Synechococcus sp.	Bacteria;Terrabacteria group;Cyanobacteria/Melainabacteria group	CM1_5m.P116	SAMD00290956	PRJDB11069	GCA_019652355.1	Contig	0.986521	61.3		BPAC01	4	1151	2021-05-08T00:00:00Z	ftp://ftp.ncbi.nlm.nih.gov/genomes/all/GCA/019/652/355/GCA_019652355.1_ASM1965235v1
Synechococcus sp.	Bacteria;Terrabacteria group;Cyanobacteria/Melainabacteria group	CM1_5m.P77	SAMD00290917	PRJDB11069	GCA_019651575.1	Contig	0.264048	61.1		BOYP01	4	458	2021-05-08T00:00:00Z	ftp://ftp.ncbi.nlm.nih.gov/genomes/all/GCA/019/651/575/GCA_019651575.1_ASM1965157v1
Synechococcus sp.	Bacteria;Terrabacteria group;Cyanobacteria/Melainabacteria group	MCMED-G32	SAMN15215250	PRJNA638822	GCA_013911515.1	Contig	1.72411	61.4		JACETC01	64	1958	2020-07-29T00:00:00Z	ftp://ftp.ncbi.nlm.nih.gov/genomes/all/GCA/013/911/515/GCA_013911515.1_ASM1391151v1
Synechococcus sp.	Bacteria;Terrabacteria group;Cyanobacteria/Melainabacteria group	MCMED-G31	SAMN15215249	PRJNA638822	GCA_013911495.1	Contig	1.34251	61.9		JACETB01	102	1534	2020-07-29T00:00:00Z	ftp://ftp.ncbi.nlm.nih.gov/genomes/all/GCA/013/911/495/GCA_013911495.1_ASM1391149v1
Synechococcus sp.	Bacteria;Terrabacteria group;Cyanobacteria/Melainabacteria group	WB6_4_196	SAMN10223114	PRJNA495371	GCA_009919765.1	Contig	1.77417	61.7		RGBH01	466	2181	2020-01-23T00:00:00Z	ftp://ftp.ncbi.nlm.nih.gov/genomes/all/GCA/009/919/765/GCA_009919765.1_ASM991976v1
Synechococcus sp. XM-24	Bacteria;Terrabacteria group;Cyanobacteria/Melainabacteria group	XM-24	SAMN08724830	PRJNA445564	GCA_003149585.1	Contig	2.37697	63.3		QCWF01	31	2477	2018-05-23T00:00:00Z	ftp://ftp.ncbi.nlm.nih.gov/genomes/all/GCA/003/149/585/GCA_003149585.1_ASM314958v1
Synechococcus sp. YX04-3	Bacteria;Terrabacteria group;Cyanobacteria/Melainabacteria group	YX04-3	SAMN10255226	PRJNA497203	GCA_003712085.1	Contig	2.45968	59.3		RHLE01	16	2539	2018-11-05T00:00:00Z	ftp://ftp.ncbi.nlm.nih.gov/genomes/all/GCA/003/712/085/GCA_003712085.1_ASM371208v1
uncultured Synechococcus sp.	Bacteria;Terrabacteria group;Cyanobacteria/Melainabacteria group	SRR6854295_bin.10_MetaBAT_v2.12.1_MAG	SAMEA9694298	PRJEB37807	GCA_913057735.1	Contig	2.14702	63.4		CAJXNZ01	15	0	2021-09-18T00:00:00Z	ftp://ftp.ncbi.nlm.nih.gov/genomes/all/GCA/913/057/735/GCA_913057735.1_SRR6854295_bin.10_MetaBAT_v2.12.1_MAG
uncultured Synechococcus sp.	Bacteria;Terrabacteria group;Cyanobacteria/Melainabacteria group	AG-911-L15	SAMEA6073200	PRJEB33281	GCA_902579345.1	Contig	0.20876	52		CACHGM01	9	0	2019-10-30T00:00:00Z	ftp://ftp.ncbi.nlm.nih.gov/genomes/all/GCA/902/579/345/GCA_902579345.1_AG-911-L15
Synechococcus sp. MED-G67	Bacteria;Terrabacteria group;Cyanobacteria/Melainabacteria group	MED-G67	SAMN08905477	PRJNA352798	GCA_003331795.1	Contig	1.67993	61.7		QOPT01	30	1844	2018-07-20T00:00:00Z	ftp://ftp.ncbi.nlm.nih.gov/genomes/all/GCA/003/331/795/GCA_003331795.1_ASM333179v1
Synechococcus sp. MED-G68	Bacteria;Terrabacteria group;Cyanobacteria/Melainabacteria group	MED-G68	SAMN08905478	PRJNA352798	GCA_003331785.1	Contig	1.89848	54.6		QOPS01	30	2039	2018-07-20T00:00:00Z	ftp://ftp.ncbi.nlm.nih.gov/genomes/all/GCA/003/331/785/GCA_003331785.1_ASM333178v1
Synechococcus sp. AG-676-E23	Bacteria;Terrabacteria group;Cyanobacteria/Melainabacteria group	AG-676-E23	SAMN08886620	PRJNA445865	GCA_003210935.1	Contig	1.60449	56.4		QCTX01	49	0	2018-06-12T00:00:00Z	ftp://ftp.ncbi.nlm.nih.gov/genomes/all/GCA/003/210/935/GCA_003210935.1_ASM321093v1
Synechococcus sp. AG-676-E04	Bacteria;Terrabacteria group;Cyanobacteria/Melainabacteria group	AG-676-E04	SAMN08886619	PRJNA445865	GCA_003210975.1	Contig	0.579549	54.7		QCTW01	15	0	2018-06-12T00:00:00Z	ftp://ftp.ncbi.nlm.nih.gov/genomes/all/GCA/003/210/975/GCA_003210975.1_ASM321097v1
Synechococcus sp. MED-G69	Bacteria;Terrabacteria group;Cyanobacteria/Melainabacteria group	MED-G69	SAMN08905479	PRJNA352798	GCA_003331765.1	Contig	1.78263	55.2		QOPR01	35	1937	2018-07-20T00:00:00Z	ftp://ftp.ncbi.nlm.nih.gov/genomes/all/GCA/003/331/765/GCA_003331765.1_ASM333176v1
Synechococcus sp. MED-G70	Bacteria;Terrabacteria group;Cyanobacteria/Melainabacteria group	MED-G70	SAMN08905480	PRJNA352798	GCA_003331245.1	Contig	1.79938	63.1		QOPQ01	36	1942	2018-07-20T00:00:00Z	ftp://ftp.ncbi.nlm.nih.gov/genomes/all/GCA/003/331/245/GCA_003331245.1_ASM333124v1
uncultured Synechococcus sp.	Bacteria;Terrabacteria group;Cyanobacteria/Melainabacteria group	SRR3880208_bin.2_MetaBAT_v2.12.1_MAG	SAMEA9694180	PRJEB37807	GCA_913057985.1	Contig	2.43182	60.5		CAJXPL01	61	0	2021-09-18T00:00:00Z	ftp://ftp.ncbi.nlm.nih.gov/genomes/all/GCA/913/057/985/GCA_913057985.1_SRR3880208_bin.2_MetaBAT_v2.12.1_MAG
Synechococcus sp. BS301-5m-G54	Bacteria;Terrabacteria group;Cyanobacteria/Melainabacteria group	BS301-5m-G54	SAMN16436081	PRJNA638805	GCA_016779785.1	Contig	2.15317	62.9		JADHMY01	45	2304	2021-02-01T00:00:00Z	ftp://ftp.ncbi.nlm.nih.gov/genomes/all/GCA/016/779/785/GCA_016779785.1_ASM1677978v1
Synechococcus sp. MED-G71	Bacteria;Terrabacteria group;Cyanobacteria/Melainabacteria group	MED-G71	SAMN08905481	PRJNA352798	GCA_003331225.1	Contig	1.83383	63.1		QOPP01	45	2024	2018-07-20T00:00:00Z	ftp://ftp.ncbi.nlm.nih.gov/genomes/all/GCA/003/331/225/GCA_003331225.1_ASM333122v1
Synechococcus sp. s2_metabat2_7	Bacteria;Terrabacteria group;Cyanobacteria/Melainabacteria group	s2_metabat2_7	SAMN12903678	PRJNA515312	GCA_012103655.1	Contig	2.4653	55.2		WLWJ01	67	2559	2020-04-06T00:00:00Z	ftp://ftp.ncbi.nlm.nih.gov/genomes/all/GCA/012/103/655/GCA_012103655.1_ASM1210365v1
Synechococcus sp. AG-670-F22	Bacteria;Terrabacteria group;Cyanobacteria/Melainabacteria group	AG-670-F22	SAMN08886585	PRJNA445865	GCA_003209155.1	Contig	1.97154	56.4		QCSO01	59	0	2018-06-12T00:00:00Z	ftp://ftp.ncbi.nlm.nih.gov/genomes/all/GCA/003/209/155/GCA_003209155.1_ASM320915v1
Synechococcus sp. AG-673-D02	Bacteria;Terrabacteria group;Cyanobacteria/Melainabacteria group	AG-673-D02	SAMN08886605	PRJNA445865	GCA_003209005.1	Contig	2.2018	55.8		QCTI01	71	0	2018-06-12T00:00:00Z	ftp://ftp.ncbi.nlm.nih.gov/genomes/all/GCA/003/209/005/GCA_003209005.1_ASM320900v1
Synechococcus sp. BS307-5m-G34	Bacteria;Terrabacteria group;Cyanobacteria/Melainabacteria group	BS307-5m-G34	SAMN16436148	PRJNA638805	GCA_016778445.1	Contig	2.05353	63.3		JADHPN01	50	2234	2021-02-01T00:00:00Z	ftp://ftp.ncbi.nlm.nih.gov/genomes/all/GCA/016/778/445/GCA_016778445.1_ASM1677844v1
Synechococcus sp. AG-679-C18	Bacteria;Terrabacteria group;Cyanobacteria/Melainabacteria group	AG-679-C18	SAMN08886634	PRJNA445865	GCA_003210755.1	Contig	2.62621	49.3		QCUL01	91	0	2018-06-12T00:00:00Z	ftp://ftp.ncbi.nlm.nih.gov/genomes/all/GCA/003/210/755/GCA_003210755.1_ASM321075v1
Synechococcus sp. AG-683-G11	Bacteria;Terrabacteria group;Cyanobacteria/Melainabacteria group	AG-683-G11	SAMN08886654	PRJNA445865	GCA_003210475.1	Contig	1.28757	55.6		QCVF01	54	0	2018-06-12T00:00:00Z	ftp://ftp.ncbi.nlm.nih.gov/genomes/all/GCA/003/210/475/GCA_003210475.1_ASM321047v1
Synechococcus sp. AG-450-M17	Bacteria;Terrabacteria group;Cyanobacteria/Melainabacteria group	AG-450-M17	SAMN08886534	PRJNA445865	GCA_003209555.1	Contig	0.790263	56		QCQP01	27	0	2018-06-12T00:00:00Z	ftp://ftp.ncbi.nlm.nih.gov/genomes/all/GCA/003/209/555/GCA_003209555.1_ASM320955v1
Synechococcus sp. AG-673-F03	Bacteria;Terrabacteria group;Cyanobacteria/Melainabacteria group	AG-673-F03	SAMN08886606	PRJNA445865	GCA_003211205.1	Contig	2.00449	55.9		QCTJ01	82	0	2018-06-12T00:00:00Z	ftp://ftp.ncbi.nlm.nih.gov/genomes/all/GCA/003/211/205/GCA_003211205.1_ASM321120v1
Synechococcus sp. AG-676-A21	Bacteria;Terrabacteria group;Cyanobacteria/Melainabacteria group	AG-676-A21	SAMN08886617	PRJNA445865	GCA_003211015.1	Contig	1.88743	56.4		QCTU01	73	0	2018-06-12T00:00:00Z	ftp://ftp.ncbi.nlm.nih.gov/genomes/all/GCA/003/211/015/GCA_003211015.1_ASM321101v1
Synechococcus sp. M44_DOE_062	Bacteria;Terrabacteria group;Cyanobacteria/Melainabacteria group	M44_DOE_062	SAMN15062738	PRJNA635751	GCA_015295985.1	Contig	2.92558	58.2		DVDX01	90	2575	2020-11-09T00:00:00Z	ftp://ftp.ncbi.nlm.nih.gov/genomes/all/GCA/015/295/985/GCA_015295985.1_ASM1529598v1
Synechococcus sp. EAC657	Bacteria;Terrabacteria group;Cyanobacteria/Melainabacteria group	EAC657	SAMN07620138	PRJNA391943	GCA_002693285.1	Contig	2.18919	58		NZPI01	49	2319	2017-10-24T00:00:00Z	ftp://ftp.ncbi.nlm.nih.gov/genomes/all/GCA/002/693/285/GCA_002693285.1_ASM269328v1
Synechococcus sp. AG-679-E23	Bacteria;Terrabacteria group;Cyanobacteria/Melainabacteria group	AG-679-E23	SAMN08886636	PRJNA445865	GCA_003210705.1	Contig	1.99306	56.1		QCUN01	80	0	2018-06-12T00:00:00Z	ftp://ftp.ncbi.nlm.nih.gov/genomes/all/GCA/003/210/705/GCA_003210705.1_ASM321070v1
Synechococcus sp. MED850	Bacteria;Terrabacteria group;Cyanobacteria/Melainabacteria group	MED850	SAMN07620140	PRJNA391943	GCA_002700765.1	Contig	1.93591	57.6		PAEP01	55	2018	2017-10-24T00:00:00Z	ftp://ftp.ncbi.nlm.nih.gov/genomes/all/GCA/002/700/765/GCA_002700765.1_ASM270076v1
Synechococcus sp. AG-683-C23	Bacteria;Terrabacteria group;Cyanobacteria/Melainabacteria group	AG-683-C23	SAMN08886652	PRJNA445865	GCA_003208835.1	Contig	1.91433	52.9		QCVD01	81	0	2018-06-12T00:00:00Z	ftp://ftp.ncbi.nlm.nih.gov/genomes/all/GCA/003/208/835/GCA_003208835.1_ASM320883v1
Synechococcus sp. ARS1019	Bacteria;Terrabacteria group;Cyanobacteria/Melainabacteria group	ARS1019	SAMN07620135	PRJNA391943	GCA_002690325.1	Contig	2.26021	55.8		NZED01	63	2390	2017-10-24T00:00:00Z	ftp://ftp.ncbi.nlm.nih.gov/genomes/all/GCA/002/690/325/GCA_002690325.1_ASM269032v1
Synechococcus sp. TMED19	Bacteria;Terrabacteria group;Cyanobacteria/Melainabacteria group	TMED19	SAMN06971873	PRJNA385857	GCA_002168155.1	Contig	2.07488	60.1		NHBY01	56	2220	2017-06-05T00:00:00Z	ftp://ftp.ncbi.nlm.nih.gov/genomes/all/GCA/002/168/155/GCA_002168155.1_ASM216815v1
uncultured Synechococcus sp.	Bacteria;Terrabacteria group;Cyanobacteria/Melainabacteria group	ERR2098392_bin.1_MetaBAT_v2.12.1_MAG	SAMEA9694876	PRJEB37807	GCA_913064835.1	Contig	2.04086	54.4		CAJYBX01	61	0	2021-09-18T00:00:00Z	ftp://ftp.ncbi.nlm.nih.gov/genomes/all/GCA/913/064/835/GCA_913064835.1_ERR2098392_bin.1_MetaBAT_v2.12.1_MAG
Synechococcus sp. AG-676-C06	Bacteria;Terrabacteria group;Cyanobacteria/Melainabacteria group	AG-676-C06	SAMN08886618	PRJNA445865	GCA_003210995.1	Contig	2.04476	55.9		QCTV01	82	0	2018-06-12T00:00:00Z	ftp://ftp.ncbi.nlm.nih.gov/genomes/all/GCA/003/210/995/GCA_003210995.1_ASM321099v1
Synechococcus sp. AG-679-D13	Bacteria;Terrabacteria group;Cyanobacteria/Melainabacteria group	AG-679-D13	SAMN08886635	PRJNA445865	GCA_003210735.1	Contig	2.06215	56.1		QCUM01	90	0	2018-06-12T00:00:00Z	ftp://ftp.ncbi.nlm.nih.gov/genomes/all/GCA/003/210/735/GCA_003210735.1_ASM321073v1
Synechococcus sp. AG-686-F08	Bacteria;Terrabacteria group;Cyanobacteria/Melainabacteria group	AG-686-F08	SAMN08886665	PRJNA445865	GCA_003210315.1	Contig	1.57877	52.2		QCVQ01	64	0	2018-06-12T00:00:00Z	ftp://ftp.ncbi.nlm.nih.gov/genomes/all/GCA/003/210/315/GCA_003210315.1_ASM321031v1
Synechococcus sp. TMED155	Bacteria;Terrabacteria group;Cyanobacteria/Melainabacteria group	TMED155	SAMN06972009	PRJNA385857	GCA_002171075.2	Contig	1.69493	61.8		NHHE02	47	1742	2017-06-05T00:00:00Z	ftp://ftp.ncbi.nlm.nih.gov/genomes/all/GCA/002/171/075/GCA_002171075.2_ASM217107v2
uncultured Synechococcus sp.	Bacteria;Terrabacteria group;Cyanobacteria/Melainabacteria group	ERR599043_bin.104_MetaBAT_v2.12.1_MAG	SAMEA9694878	PRJEB37807	GCA_913049535.1	Contig	1.92853	63.4		CAJWYF01	69	0	2021-09-18T00:00:00Z	ftp://ftp.ncbi.nlm.nih.gov/genomes/all/GCA/913/049/535/GCA_913049535.1_ERR599043_bin.104_MetaBAT_v2.12.1_MAG
uncultured Synechococcus sp.	Bacteria;Terrabacteria group;Cyanobacteria/Melainabacteria group	ERR599082_bin.77_MetaBAT_v2.12.1_MAG	SAMEA9695234	PRJEB37807	GCA_913049465.1	Contig	1.69967	56.9		CAJWXT01	68	0	2021-09-18T00:00:00Z	ftp://ftp.ncbi.nlm.nih.gov/genomes/all/GCA/913/049/465/GCA_913049465.1_ERR599082_bin.77_MetaBAT_v2.12.1_MAG
Synechococcus sp. AG-323-A11	Bacteria;Terrabacteria group;Cyanobacteria/Melainabacteria group	AG-323-A11	SAMN08886021	PRJNA445865	GCA_003283205.1	Contig	0.233099	51.3		QBXT01	10	0	2018-06-28T00:00:00Z	ftp://ftp.ncbi.nlm.nih.gov/genomes/all/GCA/003/283/205/GCA_003283205.1_ASM328320v1
Synechococcus sp. NAT40	Bacteria;Terrabacteria group;Cyanobacteria/Melainabacteria group	NAT40	SAMN07620141	PRJNA391943	GCA_002698505.1	Contig	2.21332	58.7		NZXF01	73	2364	2017-10-24T00:00:00Z	ftp://ftp.ncbi.nlm.nih.gov/genomes/all/GCA/002/698/505/GCA_002698505.1_ASM269850v1
uncultured Synechococcus sp.	Bacteria;Terrabacteria group;Cyanobacteria/Melainabacteria group	AG-892-K03	SAMEA6069768	PRJEB33281	GCA_902618505.1	Contig	0.772991	54.4		CACNAS01	43	0	2019-10-30T00:00:00Z	ftp://ftp.ncbi.nlm.nih.gov/genomes/all/GCA/902/618/505/GCA_902618505.1_AG-892-K03
Synechococcus sp. AG-686-A05	Bacteria;Terrabacteria group;Cyanobacteria/Melainabacteria group	AG-686-A05	SAMN08886660	PRJNA445865	GCA_003210385.1	Contig	0.269552	54.5		QCVL01	19	0	2018-06-12T00:00:00Z	ftp://ftp.ncbi.nlm.nih.gov/genomes/all/GCA/003/210/385/GCA_003210385.1_ASM321038v1
uncultured Synechococcus sp.	Bacteria;Terrabacteria group;Cyanobacteria/Melainabacteria group	AG-896-G19	SAMEA6070558	PRJEB33281	GCA_902527915.1	Contig	0.825942	58.5		CABZQQ01	52	0	2019-10-25T00:00:00Z	ftp://ftp.ncbi.nlm.nih.gov/genomes/all/GCA/902/527/915/GCA_902527915.1_AG-896-G19
Synechococcus sp. AG-670-B23	Bacteria;Terrabacteria group;Cyanobacteria/Melainabacteria group	AG-670-B23	SAMN08886582	PRJNA445865	GCA_003209165.1	Contig	2.26612	56.9		QCSL01	100	0	2018-06-12T00:00:00Z	ftp://ftp.ncbi.nlm.nih.gov/genomes/all/GCA/003/209/165/GCA_003209165.1_ASM320916v1
Synechococcus sp. AG-679-B05	Bacteria;Terrabacteria group;Cyanobacteria/Melainabacteria group	AG-679-B05	SAMN08886632	PRJNA445865	GCA_003210795.1	Contig	1.8756	56.2		QCUJ01	109	0	2018-06-12T00:00:00Z	ftp://ftp.ncbi.nlm.nih.gov/genomes/all/GCA/003/210/795/GCA_003210795.1_ASM321079v1
uncultured Synechococcus sp.	Bacteria;Terrabacteria group;Cyanobacteria/Melainabacteria group	ERR2098399_bin.67_MetaBAT_v2.12.1_MAG	SAMEA9694038	PRJEB37807	GCA_913064845.1	Contig	1.93083	63.6		CAJYAY01	94	0	2021-09-18T00:00:00Z	ftp://ftp.ncbi.nlm.nih.gov/genomes/all/GCA/913/064/845/GCA_913064845.1_ERR2098399_bin.67_MetaBAT_v2.12.1_MAG
Synechococcus sp. TMED205	Bacteria;Terrabacteria group;Cyanobacteria/Melainabacteria group	TMED205	SAMN06972059	PRJNA385857	GCA_002170705.1	Contig	1.28039	63.1		NHJC01	45	1341	2017-06-05T00:00:00Z	ftp://ftp.ncbi.nlm.nih.gov/genomes/all/GCA/002/170/705/GCA_002170705.1_ASM217070v1
Synechococcus sp. AG-670-F04	Bacteria;Terrabacteria group;Cyanobacteria/Melainabacteria group	AG-670-F04	SAMN08886584	PRJNA445865	GCA_003211515.1	Contig	2.24777	52.7		QCSN01	130	0	2018-06-12T00:00:00Z	ftp://ftp.ncbi.nlm.nih.gov/genomes/all/GCA/003/211/515/GCA_003211515.1_ASM321151v1
Synechococcus sp. CPBay_Sum27G08_23	Bacteria;Terrabacteria group;Cyanobacteria/Melainabacteria group	CPBay_Sum27G08_23	SAMN17496109	PRJNA699965	GCA_017855335.1	Contig	2.43533	55.1		JAFMGL01	110	0	2021-04-08T00:00:00Z	ftp://ftp.ncbi.nlm.nih.gov/genomes/all/GCA/017/855/335/GCA_017855335.1_ASM1785533v1
Synechococcus sp. AG-679-A04	Bacteria;Terrabacteria group;Cyanobacteria/Melainabacteria group	AG-679-A04	SAMN08886631	PRJNA445865	GCA_003210775.1	Contig	2.27899	54.6		QCUI01	107	0	2018-06-12T00:00:00Z	ftp://ftp.ncbi.nlm.nih.gov/genomes/all/GCA/003/210/775/GCA_003210775.1_ASM321077v1
Synechococcus sp. TMED20	Bacteria;Terrabacteria group;Cyanobacteria/Melainabacteria group	TMED20	SAMN06971874	PRJNA385857	GCA_002167425.2	Contig	2.60384	56.2		NHBZ02	110	2572	2017-06-05T00:00:00Z	ftp://ftp.ncbi.nlm.nih.gov/genomes/all/GCA/002/167/425/GCA_002167425.2_ASM216742v2
uncultured Synechococcus sp.	Bacteria;Terrabacteria group;Cyanobacteria/Melainabacteria group	ERR599043_bin.17_MetaBAT_v2.12.1_MAG	SAMEA9695011	PRJEB37807	GCA_913047455.1	Contig	1.89929	62		CAJWTR01	90	0	2021-09-18T00:00:00Z	ftp://ftp.ncbi.nlm.nih.gov/genomes/all/GCA/913/047/455/GCA_913047455.1_ERR599043_bin.17_MetaBAT_v2.12.1_MAG
Synechococcus sp. AG-686-B21	Bacteria;Terrabacteria group;Cyanobacteria/Melainabacteria group	AG-686-B21	SAMN08886661	PRJNA445865	GCA_003210375.1	Contig	1.84969	52.7		QCVM01	102	0	2018-06-12T00:00:00Z	ftp://ftp.ncbi.nlm.nih.gov/genomes/all/GCA/003/210/375/GCA_003210375.1_ASM321037v1
Synechococcus sp. AG-673-A03	Bacteria;Terrabacteria group;Cyanobacteria/Melainabacteria group	AG-673-A03	SAMN08886601	PRJNA445865	GCA_003211275.1	Contig	1.86726	56.1		QCTE01	93	0	2018-06-12T00:00:00Z	ftp://ftp.ncbi.nlm.nih.gov/genomes/all/GCA/003/211/275/GCA_003211275.1_ASM321127v1
uncultured Synechococcus sp.	Bacteria;Terrabacteria group;Cyanobacteria/Melainabacteria group	AG-916-O11	SAMEA6074281	PRJEB33281	GCA_902599585.1	Contig	1.22775	59		CACKFT01	79	0	2019-10-30T00:00:00Z	ftp://ftp.ncbi.nlm.nih.gov/genomes/all/GCA/902/599/585/GCA_902599585.1_AG-916-O11
Synechococcus sp. AG-679-A02	Bacteria;Terrabacteria group;Cyanobacteria/Melainabacteria group	AG-679-A02	SAMN08886630	PRJNA445865	GCA_003210815.1	Contig	1.74757	55.4		QCUH01	95	0	2018-06-12T00:00:00Z	ftp://ftp.ncbi.nlm.nih.gov/genomes/all/GCA/003/210/815/GCA_003210815.1_ASM321081v1
Synechococcus sp. AG-323-F11	Bacteria;Terrabacteria group;Cyanobacteria/Melainabacteria group	AG-323-F11	SAMN08886027	PRJNA445865	GCA_003283165.1	Contig	0.226596	50.6		QBXV01	15	0	2018-06-28T00:00:00Z	ftp://ftp.ncbi.nlm.nih.gov/genomes/all/GCA/003/283/165/GCA_003283165.1_ASM328316v1
uncultured Synechococcus sp.	Bacteria;Terrabacteria group;Cyanobacteria/Melainabacteria group	AG-920-D15	SAMEA6074921	PRJEB33281	GCA_902618885.1	Contig	0.990183	58.9		CACNCC01	54	0	2019-10-30T00:00:00Z	ftp://ftp.ncbi.nlm.nih.gov/genomes/all/GCA/902/618/885/GCA_902618885.1_AG-920-D15
Synechococcus sp. CPC100	Bacteria;Terrabacteria group;Cyanobacteria/Melainabacteria group	CPC100	SAMN07620136	PRJNA391943	GCA_002685515.1	Contig	1.1427	56.8		NYXI01	51	1238	2017-10-24T00:00:00Z	ftp://ftp.ncbi.nlm.nih.gov/genomes/all/GCA/002/685/515/GCA_002685515.1_ASM268551v1
Synechococcus sp. AG-686-A03	Bacteria;Terrabacteria group;Cyanobacteria/Melainabacteria group	AG-686-A03	SAMN08886659	PRJNA445865	GCA_003208775.1	Contig	1.55836	52.9		QCVK01	93	0	2018-06-12T00:00:00Z	ftp://ftp.ncbi.nlm.nih.gov/genomes/all/GCA/003/208/775/GCA_003208775.1_ASM320877v1
uncultured Synechococcus sp.	Bacteria;Terrabacteria group;Cyanobacteria/Melainabacteria group	AG-914-F20	SAMEA6073740	PRJEB33281	GCA_902589915.1	Contig	0.311732	53.7		CACIUY01	19	0	2019-10-30T00:00:00Z	ftp://ftp.ncbi.nlm.nih.gov/genomes/all/GCA/902/589/915/GCA_902589915.1_AG-914-F20
Synechococcus sp. BS307-5m-G38	Bacteria;Terrabacteria group;Cyanobacteria/Melainabacteria group	BS307-5m-G38	SAMN16436152	PRJNA638805	GCA_016778405.1	Contig	1.97266	61.6		JADHPR01	98	2233	2021-02-01T00:00:00Z	ftp://ftp.ncbi.nlm.nih.gov/genomes/all/GCA/016/778/405/GCA_016778405.1_ASM1677840v1
uncultured Synechococcus sp.	Bacteria;Terrabacteria group;Cyanobacteria/Melainabacteria group	ERR598963_bin.77_MetaBAT_v2.12.1_MAG	SAMEA9694776	PRJEB37807	GCA_913041045.1	Contig	1.73782	59.7		CAJWHY01	117	0	2021-09-18T00:00:00Z	ftp://ftp.ncbi.nlm.nih.gov/genomes/all/GCA/913/041/045/GCA_913041045.1_ERR598963_bin.77_MetaBAT_v2.12.1_MAG
Synechococcus sp. AG-686-D09	Bacteria;Terrabacteria group;Cyanobacteria/Melainabacteria group	AG-686-D09	SAMN08886664	PRJNA445865	GCA_003210335.1	Contig	0.7863	51.3		QCVP01	55	0	2018-06-12T00:00:00Z	ftp://ftp.ncbi.nlm.nih.gov/genomes/all/GCA/003/210/335/GCA_003210335.1_ASM321033v1
Synechococcus sp. SAT82	Bacteria;Terrabacteria group;Cyanobacteria/Melainabacteria group	SAT82	SAMN07620144	PRJNA391943	GCA_002706715.1	Contig	1.0369	58.6		PAJY01	46	1103	2017-10-25T00:00:00Z	ftp://ftp.ncbi.nlm.nih.gov/genomes/all/GCA/002/706/715/GCA_002706715.1_ASM270671v1
Synechococcus sp. Lanier	Bacteria;Terrabacteria group;Cyanobacteria/Melainabacteria group	Lanier	SAMN05915837	PRJNA342151	GCA_002151525.1	Contig	1.47574	51.4		MWMJ01	79	1590	2017-05-19T00:00:00Z	ftp://ftp.ncbi.nlm.nih.gov/genomes/all/GCA/002/151/525/GCA_002151525.1_ASM215152v1
Synechococcus sp. AG-673-B08	Bacteria;Terrabacteria group;Cyanobacteria/Melainabacteria group	AG-673-B08	SAMN08886604	PRJNA445865	GCA_003209035.1	Contig	1.56604	55.4		QCTH01	94	0	2018-06-12T00:00:00Z	ftp://ftp.ncbi.nlm.nih.gov/genomes/all/GCA/003/209/035/GCA_003209035.1_ASM320903v1
Synechococcus sp. AG-420-M02	Bacteria;Terrabacteria group;Cyanobacteria/Melainabacteria group	AG-420-M02	SAMN08886427	PRJNA445865	GCA_003213755.1	Contig	0.890062	59		QCMM01	69	0	2018-06-12T00:00:00Z	ftp://ftp.ncbi.nlm.nih.gov/genomes/all/GCA/003/213/755/GCA_003213755.1_ASM321375v1
Synechococcus sp. AG-683-B21	Bacteria;Terrabacteria group;Cyanobacteria/Melainabacteria group	AG-683-B21	SAMN08886651	PRJNA445865	GCA_003210515.1	Contig	1.43437	53.3		QCVC01	97	0	2018-06-12T00:00:00Z	ftp://ftp.ncbi.nlm.nih.gov/genomes/all/GCA/003/210/515/GCA_003210515.1_ASM321051v1
Synechococcus sp. MED-G135	Bacteria;Terrabacteria group;Cyanobacteria/Melainabacteria group	MED-G135	SAMN10841306	PRJNA352798	GCA_004213055.1	Contig	1.98454	59.2		SHBU01	111	2095	2019-02-19T00:00:00Z	ftp://ftp.ncbi.nlm.nih.gov/genomes/all/GCA/004/213/055/GCA_004213055.1_ASM421305v1
uncultured Synechococcus sp.	Bacteria;Terrabacteria group;Cyanobacteria/Melainabacteria group	ERR599064_bin.3_MetaBAT_v2.12.1_MAG	SAMEA9694016	PRJEB37807	GCA_913051855.1	Contig	1.14819	55		CAJXBZ01	64	0	2021-09-18T00:00:00Z	ftp://ftp.ncbi.nlm.nih.gov/genomes/all/GCA/913/051/855/GCA_913051855.1_ERR599064_bin.3_MetaBAT_v2.12.1_MAG
Synechococcus sp. AG-673-B04	Bacteria;Terrabacteria group;Cyanobacteria/Melainabacteria group	AG-673-B04	SAMN08886603	PRJNA445865	GCA_003211235.1	Contig	1.40215	55.6		QCTG01	102	0	2018-06-12T00:00:00Z	ftp://ftp.ncbi.nlm.nih.gov/genomes/all/GCA/003/211/235/GCA_003211235.1_ASM321123v1
Synechococcus sp. AG-323-G20	Bacteria;Terrabacteria group;Cyanobacteria/Melainabacteria group	AG-323-G20	SAMN08886028	PRJNA445865	GCA_003283135.1	Contig	0.399696	44		QBXW01	23	0	2018-06-28T00:00:00Z	ftp://ftp.ncbi.nlm.nih.gov/genomes/all/GCA/003/283/135/GCA_003283135.1_ASM328313v1
uncultured Synechococcus sp.	Bacteria;Terrabacteria group;Cyanobacteria/Melainabacteria group	AG-903-B09	SAMEA6071646	PRJEB33281	GCA_902549675.1	Contig	0.737228	56.7		CACCWM01	54	0	2019-10-25T00:00:00Z	ftp://ftp.ncbi.nlm.nih.gov/genomes/all/GCA/902/549/675/GCA_902549675.1_AG-903-B09
Synechococcus sp. NP17	Bacteria;Terrabacteria group;Cyanobacteria/Melainabacteria group	NP17	SAMN07620142	PRJNA391943	GCA_002729835.1	Contig	2.2321	50.3		PBYZ01	116	2252	2017-10-26T00:00:00Z	ftp://ftp.ncbi.nlm.nih.gov/genomes/all/GCA/002/729/835/GCA_002729835.1_ASM272983v1
Synechococcus sp. TMED90	Bacteria;Terrabacteria group;Cyanobacteria/Melainabacteria group	TMED90	SAMN06971944	PRJNA385857	GCA_002172935.1	Contig	1.78105	59.4		NHER01	87	1869	2017-06-05T00:00:00Z	ftp://ftp.ncbi.nlm.nih.gov/genomes/all/GCA/002/172/935/GCA_002172935.1_ASM217293v1
uncultured Synechococcus sp.	Bacteria;Terrabacteria group;Cyanobacteria/Melainabacteria group	AG-912-O23	SAMEA6073445	PRJEB33281	GCA_902584485.1	Contig	0.476846	55		CACHZW01	39	0	2019-10-30T00:00:00Z	ftp://ftp.ncbi.nlm.nih.gov/genomes/all/GCA/902/584/485/GCA_902584485.1_AG-912-O23
Synechococcus sp. TMED185	Bacteria;Terrabacteria group;Cyanobacteria/Melainabacteria group	TMED185	SAMN06972039	PRJNA385857	GCA_002172045.1	Contig	1.42457	61.1		NHII01	69	1563	2017-06-05T00:00:00Z	ftp://ftp.ncbi.nlm.nih.gov/genomes/all/GCA/002/172/045/GCA_002172045.1_ASM217204v1
Synechococcus sp. MED650	Bacteria;Terrabacteria group;Cyanobacteria/Melainabacteria group	MED650	SAMN07620139	PRJNA391943	GCA_002691345.1	Contig	1.8038	58.8		NZHI01	87	1964	2017-10-24T00:00:00Z	ftp://ftp.ncbi.nlm.nih.gov/genomes/all/GCA/002/691/345/GCA_002691345.1_ASM269134v1
Synechococcus sp. Tobar2m-G35	Bacteria;Terrabacteria group;Cyanobacteria/Melainabacteria group	Tobar2m-G35	SAMN21020273	PRJNA639779	GCA_021737765.1	Contig	2.23049	69.1		JAIPDH01	126	2377	2022-01-31T00:00:00Z	ftp://ftp.ncbi.nlm.nih.gov/genomes/all/GCA/021/737/765/GCA_021737765.1_ASM2173776v1
uncultured Synechococcus sp.	Bacteria;Terrabacteria group;Cyanobacteria/Melainabacteria group	AG-919-I18	SAMEA6074780	PRJEB33281	GCA_902616255.1	Contig	0.964025	55.1		CACMSA01	60	0	2019-10-30T00:00:00Z	ftp://ftp.ncbi.nlm.nih.gov/genomes/all/GCA/902/616/255/GCA_902616255.1_AG-919-I18
uncultured Synechococcus sp.	Bacteria;Terrabacteria group;Cyanobacteria/Melainabacteria group	AG-447-D19	SAMEA6076479	PRJEB33281	GCA_902635365.1	Contig	1.46067	52.1		CACPNN01	104	0	2019-10-30T00:00:00Z	ftp://ftp.ncbi.nlm.nih.gov/genomes/all/GCA/902/635/365/GCA_902635365.1_AG-447-D19
Synechococcus sp. DEBay_Fall30G08_37	Bacteria;Terrabacteria group;Cyanobacteria/Melainabacteria group	DEBay_Fall30G08_37	SAMN17496122	PRJNA699965	GCA_017854925.1	Contig	2.35721	55.2		JAFMGY01	175	0	2021-04-08T00:00:00Z	ftp://ftp.ncbi.nlm.nih.gov/genomes/all/GCA/017/854/925/GCA_017854925.1_ASM1785492v1
Synechococcus sp. AG-323-A01	Bacteria;Terrabacteria group;Cyanobacteria/Melainabacteria group	AG-323-A01	SAMN08886020	PRJNA445865	GCA_003283215.1	Contig	0.186509	49.5		QBXS01	16	0	2018-06-28T00:00:00Z	ftp://ftp.ncbi.nlm.nih.gov/genomes/all/GCA/003/283/215/GCA_003283215.1_ASM328321v1
Synechococcus sp. AG-670-A05	Bacteria;Terrabacteria group;Cyanobacteria/Melainabacteria group	AG-670-A05	SAMN08886580	PRJNA445865	GCA_003211535.1	Contig	2.00502	57.4		QCSJ01	142	0	2018-06-12T00:00:00Z	ftp://ftp.ncbi.nlm.nih.gov/genomes/all/GCA/003/211/535/GCA_003211535.1_ASM321153v1
uncultured Synechococcus sp.	Bacteria;Terrabacteria group;Cyanobacteria/Melainabacteria group	ERR599058_bin.49_MetaBAT_v2.12.1_MAG	SAMEA9695409	PRJEB37807	GCA_913053255.1	Contig	1.60422	59.9		CAJXFQ01	132	0	2021-09-18T00:00:00Z	ftp://ftp.ncbi.nlm.nih.gov/genomes/all/GCA/913/053/255/GCA_913053255.1_ERR599058_bin.49_MetaBAT_v2.12.1_MAG
uncultured Synechococcus sp.	Bacteria;Terrabacteria group;Cyanobacteria/Melainabacteria group	AG-912-B07	SAMEA6073274	PRJEB33281	GCA_902582045.1	Contig	0.177019	51.4		CACHQJ01	14	0	2019-10-30T00:00:00Z	ftp://ftp.ncbi.nlm.nih.gov/genomes/all/GCA/902/582/045/GCA_902582045.1_AG-912-B07
Synechococcus sp. TMED66	Bacteria;Terrabacteria group;Cyanobacteria/Melainabacteria group	TMED66	SAMN06971920	PRJNA385857	GCA_002171685.2	Contig	0.739722	55.8		NHDT02	39	775	2017-06-05T00:00:00Z	ftp://ftp.ncbi.nlm.nih.gov/genomes/all/GCA/002/171/685/GCA_002171685.2_ASM217168v2
Synechococcus sp. AG-673-A10	Bacteria;Terrabacteria group;Cyanobacteria/Melainabacteria group	AG-673-A10	SAMN08886602	PRJNA445865	GCA_003211255.1	Contig	1.6053	55.4		QCTF01	136	0	2018-06-12T00:00:00Z	ftp://ftp.ncbi.nlm.nih.gov/genomes/all/GCA/003/211/255/GCA_003211255.1_ASM321125v1
uncultured Synechococcus sp.	Bacteria;Terrabacteria group;Cyanobacteria/Melainabacteria group	AG-918-G20	SAMEA6074592	PRJEB33281	GCA_902612475.1	Contig	0.412078	54.9		CACMDN01	37	0	2019-10-30T00:00:00Z	ftp://ftp.ncbi.nlm.nih.gov/genomes/all/GCA/902/612/475/GCA_902612475.1_AG-918-G20
uncultured Synechococcus sp.	Bacteria;Terrabacteria group;Cyanobacteria/Melainabacteria group	ERR598943_bin.25_MetaBAT_v2.12.1_MAG	SAMEA9694050	PRJEB37807	GCA_913050565.1	Contig	1.78187	60.3		CAJWZW01	127	0	2021-09-18T00:00:00Z	ftp://ftp.ncbi.nlm.nih.gov/genomes/all/GCA/913/050/565/GCA_913050565.1_ERR598943_bin.25_MetaBAT_v2.12.1_MAG
Synechococcus sp. AG-676-F02	Bacteria;Terrabacteria group;Cyanobacteria/Melainabacteria group	AG-676-F02	SAMN08886621	PRJNA445865	GCA_003208975.1	Contig	1.52733	55.4		QCTY01	122	0	2018-06-12T00:00:00Z	ftp://ftp.ncbi.nlm.nih.gov/genomes/all/GCA/003/208/975/GCA_003208975.1_ASM320897v1
Synechococcus sp. BS301-5m-G53	Bacteria;Terrabacteria group;Cyanobacteria/Melainabacteria group	BS301-5m-G53	SAMN16436080	PRJNA638805	GCA_016779825.1	Contig	1.73957	61.6		JADHMX01	114	1941	2021-02-01T00:00:00Z	ftp://ftp.ncbi.nlm.nih.gov/genomes/all/GCA/016/779/825/GCA_016779825.1_ASM1677982v1
Synechococcus sp. BS30m-G30	Bacteria;Terrabacteria group;Cyanobacteria/Melainabacteria group	BS30m-G30	SAMN16436206	PRJNA638805	GCA_016777285.1	Contig	1.51329	55.2		JADHRT01	96	1638	2021-02-01T00:00:00Z	ftp://ftp.ncbi.nlm.nih.gov/genomes/all/GCA/016/777/285/GCA_016777285.1_ASM1677728v1
Synechococcus sp. BS307-5m-G35	Bacteria;Terrabacteria group;Cyanobacteria/Melainabacteria group	BS307-5m-G35	SAMN16436149	PRJNA638805	GCA_016778425.1	Contig	1.37966	56.1		JADHPO01	90	1521	2021-02-01T00:00:00Z	ftp://ftp.ncbi.nlm.nih.gov/genomes/all/GCA/016/778/425/GCA_016778425.1_ASM1677842v1
Synechococcus sp. AG-679-B21	Bacteria;Terrabacteria group;Cyanobacteria/Melainabacteria group	AG-679-B21	SAMN08886633	PRJNA445865	GCA_003208915.1	Contig	1.02553	55		QCUK01	88	0	2018-06-12T00:00:00Z	ftp://ftp.ncbi.nlm.nih.gov/genomes/all/GCA/003/208/915/GCA_003208915.1_ASM320891v1
uncultured Synechococcus sp.	Bacteria;Terrabacteria group;Cyanobacteria/Melainabacteria group	ERR599052_bin.41_MetaBAT_v2.12.1_MAG	SAMEA9694915	PRJEB37807	GCA_913049865.1	Contig	1.23808	56.2		CAJWYY01	83	0	2021-09-18T00:00:00Z	ftp://ftp.ncbi.nlm.nih.gov/genomes/all/GCA/913/049/865/GCA_913049865.1_ERR599052_bin.41_MetaBAT_v2.12.1_MAG
uncultured Synechococcus sp.	Bacteria;Terrabacteria group;Cyanobacteria/Melainabacteria group	ERR599174_bin.23_MetaBAT_v2.12.1_MAG	SAMEA9694151	PRJEB37807	GCA_913051885.1	Contig	1.84138	58.3		CAJXCS01	164	0	2021-09-18T00:00:00Z	ftp://ftp.ncbi.nlm.nih.gov/genomes/all/GCA/913/051/885/GCA_913051885.1_ERR599174_bin.23_MetaBAT_v2.12.1_MAG
uncultured Synechococcus sp.	Bacteria;Terrabacteria group;Cyanobacteria/Melainabacteria group	AG-919-L20	SAMEA6074818	PRJEB33281	GCA_902616995.1	Contig	0.526591	57.8		CACMUV01	45	0	2019-10-30T00:00:00Z	ftp://ftp.ncbi.nlm.nih.gov/genomes/all/GCA/902/616/995/GCA_902616995.1_AG-919-L20
Synechococcus sp. AG-670-D07	Bacteria;Terrabacteria group;Cyanobacteria/Melainabacteria group	AG-670-D07	SAMN08886583	PRJNA445865	GCA_003209135.1	Contig	1.51431	56		QCSM01	129	0	2018-06-12T00:00:00Z	ftp://ftp.ncbi.nlm.nih.gov/genomes/all/GCA/003/209/135/GCA_003209135.1_ASM320913v1
Synechococcus sp. AG-683-F20	Bacteria;Terrabacteria group;Cyanobacteria/Melainabacteria group	AG-683-F20	SAMN08886653	PRJNA445865	GCA_003210495.1	Contig	0.972807	55.7		QCVE01	81	0	2018-06-12T00:00:00Z	ftp://ftp.ncbi.nlm.nih.gov/genomes/all/GCA/003/210/495/GCA_003210495.1_ASM321049v1
Synechococcus sp. MED-G133	Bacteria;Terrabacteria group;Cyanobacteria/Melainabacteria group	MED-G133	SAMN10841304	PRJNA352798	GCA_004212765.1	Contig	0.991595	61.9		SHBS01	67	1107	2019-02-19T00:00:00Z	ftp://ftp.ncbi.nlm.nih.gov/genomes/all/GCA/004/212/765/GCA_004212765.1_ASM421276v1
Synechococcus sp. AG-670-G20	Bacteria;Terrabacteria group;Cyanobacteria/Melainabacteria group	AG-670-G20	SAMN08886586	PRJNA445865	GCA_003211455.1	Contig	0.970395	58.2		QCSP01	84	0	2018-06-12T00:00:00Z	ftp://ftp.ncbi.nlm.nih.gov/genomes/all/GCA/003/211/455/GCA_003211455.1_ASM321145v1
Synechococcus sp. AG-450-D21	Bacteria;Terrabacteria group;Cyanobacteria/Melainabacteria group	AG-450-D21	SAMN08886533	PRJNA445865	GCA_003212155.1	Contig	0.23475	52.3		QCQO01	24	0	2018-06-12T00:00:00Z	ftp://ftp.ncbi.nlm.nih.gov/genomes/all/GCA/003/212/155/GCA_003212155.1_ASM321215v1
uncultured Synechococcus sp.	Bacteria;Terrabacteria group;Cyanobacteria/Melainabacteria group	SRR4030076_bin.54_MetaBAT_v2.12.1_MAG	SAMEA9694223	PRJEB37807	GCA_913061215.1	Contig	1.90878	68.4		CAJXSQ01	181	0	2021-09-18T00:00:00Z	ftp://ftp.ncbi.nlm.nih.gov/genomes/all/GCA/913/061/215/GCA_913061215.1_SRR4030076_bin.54_MetaBAT_v2.12.1_MAG
Synechococcus sp. RS344	Bacteria;Terrabacteria group;Cyanobacteria/Melainabacteria group	RS344	SAMN07620143	PRJNA391943	GCA_002724845.1	Contig	1.34329	62.2		PBPY01	96	1487	2017-10-26T00:00:00Z	ftp://ftp.ncbi.nlm.nih.gov/genomes/all/GCA/002/724/845/GCA_002724845.1_ASM272484v1
Synechococcus sp. TMED169	Bacteria;Terrabacteria group;Cyanobacteria/Melainabacteria group	TMED169	SAMN06972023	PRJNA385857	GCA_002172175.1	Contig	1.52124	57.9		NHHS01	97	1663	2017-06-05T00:00:00Z	ftp://ftp.ncbi.nlm.nih.gov/genomes/all/GCA/002/172/175/GCA_002172175.1_ASM217217v1
uncultured Synechococcus sp.	Bacteria;Terrabacteria group;Cyanobacteria/Melainabacteria group	ERR599100_bin.95_MetaBAT_v2.12.1_MAG	SAMEA9694725	PRJEB37807	GCA_913048995.1	Contig	1.80827	59.8		CAJWXK01	142	0	2021-09-18T00:00:00Z	ftp://ftp.ncbi.nlm.nih.gov/genomes/all/GCA/913/048/995/GCA_913048995.1_ERR599100_bin.95_MetaBAT_v2.12.1_MAG
uncultured Synechococcus sp.	Bacteria;Terrabacteria group;Cyanobacteria/Melainabacteria group	AG-905-O11	SAMEA6072196	PRJEB33281	GCA_902560665.1	Contig	0.340717	55.5		CACEMU01	30	0	2019-10-30T00:00:00Z	ftp://ftp.ncbi.nlm.nih.gov/genomes/all/GCA/902/560/665/GCA_902560665.1_AG-905-O11
uncultured Synechococcus sp.	Bacteria;Terrabacteria group;Cyanobacteria/Melainabacteria group	AG-447-E14	SAMEA6076493	PRJEB33281	GCA_902592665.1	Contig	0.927309	50.7		CACJFL01	81	0	2019-10-30T00:00:00Z	ftp://ftp.ncbi.nlm.nih.gov/genomes/all/GCA/902/592/665/GCA_902592665.1_AG-447-E14
uncultured Synechococcus sp.	Bacteria;Terrabacteria group;Cyanobacteria/Melainabacteria group	AG-916-N22	SAMEA6074274	PRJEB33281	GCA_902599435.1	Contig	0.66288	57.9		CACKFN01	65	0	2019-10-30T00:00:00Z	ftp://ftp.ncbi.nlm.nih.gov/genomes/all/GCA/902/599/435/GCA_902599435.1_AG-916-N22
uncultured Synechococcus sp.	Bacteria;Terrabacteria group;Cyanobacteria/Melainabacteria group	AG-359-E22	SAMEA6068925	PRJEB33281	GCA_902540675.1	Contig	0.507076	55.4		CACBOC01	48	0	2019-10-25T00:00:00Z	ftp://ftp.ncbi.nlm.nih.gov/genomes/all/GCA/902/540/675/GCA_902540675.1_AG-359-E22
Synechococcus sp. AG-676-A03	Bacteria;Terrabacteria group;Cyanobacteria/Melainabacteria group	AG-676-A03	SAMN08886616	PRJNA445865	GCA_003211035.1	Contig	0.454271	56.6		QCTT01	48	0	2018-06-12T00:00:00Z	ftp://ftp.ncbi.nlm.nih.gov/genomes/all/GCA/003/211/035/GCA_003211035.1_ASM321103v1
uncultured Synechococcus sp.	Bacteria;Terrabacteria group;Cyanobacteria/Melainabacteria group	Umea1p2_bin-0949	SAMEA6945056	PRJEB38681	GCA_903855705.1	Contig	2.62709	65.1		CAINZT01	229	0	2020-07-10T00:00:00Z	ftp://ftp.ncbi.nlm.nih.gov/genomes/all/GCA/903/855/705/GCA_903855705.1_freshwater_MAG_---_Umea1p2_bin-0949
Synechococcus sp. AG-323-O22	Bacteria;Terrabacteria group;Cyanobacteria/Melainabacteria group	AG-323-O22	SAMN08886033	PRJNA445865	GCA_003283055.1	Contig	0.429502	46		QBYA01	41	0	2018-06-28T00:00:00Z	ftp://ftp.ncbi.nlm.nih.gov/genomes/all/GCA/003/283/055/GCA_003283055.1_ASM328305v1
Synechococcus sp. BS30m-G31	Bacteria;Terrabacteria group;Cyanobacteria/Melainabacteria group	BS30m-G31	SAMN16436207	PRJNA638805	GCA_016777265.1	Contig	1.32523	55.7		JADHRU01	105	1469	2021-02-01T00:00:00Z	ftp://ftp.ncbi.nlm.nih.gov/genomes/all/GCA/016/777/265/GCA_016777265.1_ASM1677726v1
Synechococcus sp. BS307-5m-G36	Bacteria;Terrabacteria group;Cyanobacteria/Melainabacteria group	BS307-5m-G36	SAMN16436150	PRJNA638805	GCA_016778345.1	Contig	1.54374	55.7		JADHPP01	118	1712	2021-02-01T00:00:00Z	ftp://ftp.ncbi.nlm.nih.gov/genomes/all/GCA/016/778/345/GCA_016778345.1_ASM1677834v1
Synechococcus sp. AG-670-A04	Bacteria;Terrabacteria group;Cyanobacteria/Melainabacteria group	AG-670-A04	SAMN08886579	PRJNA445865	GCA_003211565.1	Contig	1.18872	58.5		QCSI01	116	0	2018-06-12T00:00:00Z	ftp://ftp.ncbi.nlm.nih.gov/genomes/all/GCA/003/211/565/GCA_003211565.1_ASM321156v1
uncultured Synechococcus sp.	Bacteria;Terrabacteria group;Cyanobacteria/Melainabacteria group	AG-916-D19	SAMEA6074142	PRJEB33281	GCA_902596755.1	Contig	0.973519	57.8		CACJVD01	96	0	2019-10-30T00:00:00Z	ftp://ftp.ncbi.nlm.nih.gov/genomes/all/GCA/902/596/755/GCA_902596755.1_AG-916-D19
Synechococcus sp. AG-683-A03	Bacteria;Terrabacteria group;Cyanobacteria/Melainabacteria group	AG-683-A03	SAMN08886648	PRJNA445865	GCA_003210555.1	Contig	1.5414	52.7		QCUZ01	147	0	2018-06-12T00:00:00Z	ftp://ftp.ncbi.nlm.nih.gov/genomes/all/GCA/003/210/555/GCA_003210555.1_ASM321055v1
Synechococcus sp. AG-686-C21	Bacteria;Terrabacteria group;Cyanobacteria/Melainabacteria group	AG-686-C21	SAMN08886662	PRJNA445865	GCA_003210345.1	Contig	1.05397	52.9		QCVN01	96	0	2018-06-12T00:00:00Z	ftp://ftp.ncbi.nlm.nih.gov/genomes/all/GCA/003/210/345/GCA_003210345.1_ASM321034v1
uncultured Synechococcus sp.	Bacteria;Terrabacteria group;Cyanobacteria/Melainabacteria group	AG-898-C20	SAMEA6070846	PRJEB33281	GCA_902533725.1	Contig	0.320662	54.7		CACAMT01	31	0	2019-10-25T00:00:00Z	ftp://ftp.ncbi.nlm.nih.gov/genomes/all/GCA/902/533/725/GCA_902533725.1_AG-898-C20
Synechococcus sp. AG-686-C23	Bacteria;Terrabacteria group;Cyanobacteria/Melainabacteria group	AG-686-C23	SAMN08886663	PRJNA445865	GCA_003208755.1	Contig	0.569328	53.6		QCVO01	60	0	2018-06-12T00:00:00Z	ftp://ftp.ncbi.nlm.nih.gov/genomes/all/GCA/003/208/755/GCA_003208755.1_ASM320875v1
Synechococcus sp. AG-683-B03	Bacteria;Terrabacteria group;Cyanobacteria/Melainabacteria group	AG-683-B03	SAMN08886650	PRJNA445865	GCA_003208815.1	Contig	1.10953	52		QCVB01	109	0	2018-06-12T00:00:00Z	ftp://ftp.ncbi.nlm.nih.gov/genomes/all/GCA/003/208/815/GCA_003208815.1_ASM320881v1
Synechococcus sp. PNGco_S_binSS4	Bacteria;Terrabacteria group;Cyanobacteria/Melainabacteria group	PNGco_S_binSS4	SAMN10273084	PRJNA488959	GCA_007571085.1	Contig	1.67981	57.3		RKSC01	169	0	2019-07-29T00:00:00Z	ftp://ftp.ncbi.nlm.nih.gov/genomes/all/GCA/007/571/085/GCA_007571085.1_ASM757108v1
uncultured Synechococcus sp.	Bacteria;Terrabacteria group;Cyanobacteria/Melainabacteria group	Umea1p3_bin-942	SAMEA6949945	PRJEB38681	GCA_903906915.1	Contig	2.59051	65.3		CAIVMB01	290	0	2020-07-10T00:00:00Z	ftp://ftp.ncbi.nlm.nih.gov/genomes/all/GCA/903/906/915/GCA_903906915.1_freshwater_MAG_---_Umea1p3_bin-942
uncultured Synechococcus sp.	Bacteria;Terrabacteria group;Cyanobacteria/Melainabacteria group	AG-447-G23	SAMEA6076540	PRJEB33281	GCA_902635485.1	Contig	0.254445	54		CACPNZ01	24	0	2019-10-30T00:00:00Z	ftp://ftp.ncbi.nlm.nih.gov/genomes/all/GCA/902/635/485/GCA_902635485.1_AG-447-G23
Synechococcus sp. AG-670-A19	Bacteria;Terrabacteria group;Cyanobacteria/Melainabacteria group	AG-670-A19	SAMN08886581	PRJNA445865	GCA_003209215.1	Contig	1.34882	58.5		QCSK01	144	0	2018-06-12T00:00:00Z	ftp://ftp.ncbi.nlm.nih.gov/genomes/all/GCA/003/209/215/GCA_003209215.1_ASM320921v1
Synechococcus sp. AG-683-A22	Bacteria;Terrabacteria group;Cyanobacteria/Melainabacteria group	AG-683-A22	SAMN08886649	PRJNA445865	GCA_003210535.1	Contig	1.03167	52.1		QCVA01	119	0	2018-06-12T00:00:00Z	ftp://ftp.ncbi.nlm.nih.gov/genomes/all/GCA/003/210/535/GCA_003210535.1_ASM321053v1
uncultured Synechococcus sp.	Bacteria;Terrabacteria group;Cyanobacteria/Melainabacteria group	ERR2098388_bin.38_MetaBAT_v2.12.1_MAG	SAMEA9694119	PRJEB37807	GCA_913064865.1	Contig	2.07323	58.9		CAJYBB01	220	0	2021-09-18T00:00:00Z	ftp://ftp.ncbi.nlm.nih.gov/genomes/all/GCA/913/064/865/GCA_913064865.1_ERR2098388_bin.38_MetaBAT_v2.12.1_MAG
Synechococcus sp. Baikal-G1	Bacteria;Terrabacteria group;Cyanobacteria/Melainabacteria group	Baikal-G1	SAMN07460796	PRJNA396997	GCA_002737305.1	Contig	1.78669	66.3		NSII01	231	1825	2017-10-30T00:00:00Z	ftp://ftp.ncbi.nlm.nih.gov/genomes/all/GCA/002/737/305/GCA_002737305.1_ASM273730v1
uncultured Synechococcus sp.	Bacteria;Terrabacteria group;Cyanobacteria/Melainabacteria group	AG-426-B22	SAMEA6079541	PRJEB33281	GCA_902575935.1	Contig	0.201704	59.4		CACGTI01	25	0	2019-10-30T00:00:00Z	ftp://ftp.ncbi.nlm.nih.gov/genomes/all/GCA/902/575/935/GCA_902575935.1_AG-426-B22
Synechococcus sp. PNGco_C_binVS15	Bacteria;Terrabacteria group;Cyanobacteria/Melainabacteria group	PNGco_C_binVS15	SAMN10273078	PRJNA488959	GCA_007571215.1	Contig	1.77668	57		RKRW01	171	0	2019-07-29T00:00:00Z	ftp://ftp.ncbi.nlm.nih.gov/genomes/all/GCA/007/571/215/GCA_007571215.1_ASM757121v1
uncultured Synechococcus sp.	Bacteria;Terrabacteria group;Cyanobacteria/Melainabacteria group	ERR599052_bin.52_MetaBAT_v2.12.1_MAG	SAMEA9694690	PRJEB37807	GCA_913050105.1	Contig	1.15373	59.4		CAJWZN01	111	0	2021-09-18T00:00:00Z	ftp://ftp.ncbi.nlm.nih.gov/genomes/all/GCA/913/050/105/GCA_913050105.1_ERR599052_bin.52_MetaBAT_v2.12.1_MAG
Synechococcus sp. TMED187	Bacteria;Terrabacteria group;Cyanobacteria/Melainabacteria group	TMED187	SAMN06972041	PRJNA385857	GCA_002171995.1	Contig	1.83999	59.6		NHIK01	148	1849	2017-06-05T00:00:00Z	ftp://ftp.ncbi.nlm.nih.gov/genomes/all/GCA/002/171/995/GCA_002171995.1_ASM217199v1
Synechococcus sp. CPC35	Bacteria;Terrabacteria group;Cyanobacteria/Melainabacteria group	CPC35	SAMN07620137	PRJNA391943	GCA_002684175.1	Contig	1.62585	55.1		NYUU01	147	1612	2017-10-24T00:00:00Z	ftp://ftp.ncbi.nlm.nih.gov/genomes/all/GCA/002/684/175/GCA_002684175.1_ASM268417v1
uncultured Synechococcus sp.	Bacteria;Terrabacteria group;Cyanobacteria/Melainabacteria group	ERR598949_bin.25_MetaBAT_v2.12.1_MAG	SAMEA9694681	PRJEB37807	GCA_913052185.1	Contig	1.81365	59.8		CAJXFG01	210	0	2021-09-18T00:00:00Z	ftp://ftp.ncbi.nlm.nih.gov/genomes/all/GCA/913/052/185/GCA_913052185.1_ERR598949_bin.25_MetaBAT_v2.12.1_MAG
Synechococcus sp. BS307-5m-G39	Bacteria;Terrabacteria group;Cyanobacteria/Melainabacteria group	BS307-5m-G39	SAMN16436153	PRJNA638805	GCA_016778375.1	Contig	1.57407	59.8		JADHPS01	144	1812	2021-02-01T00:00:00Z	ftp://ftp.ncbi.nlm.nih.gov/genomes/all/GCA/016/778/375/GCA_016778375.1_ASM1677837v1
Synechococcus sp. MED-G134	Bacteria;Terrabacteria group;Cyanobacteria/Melainabacteria group	MED-G134	SAMN10841305	PRJNA352798	GCA_004211895.1	Contig	0.7967	62		SHBT01	79	919	2019-02-19T00:00:00Z	ftp://ftp.ncbi.nlm.nih.gov/genomes/all/GCA/004/211/895/GCA_004211895.1_ASM421189v1
Synechococcus sp. BS307-5m-G37	Bacteria;Terrabacteria group;Cyanobacteria/Melainabacteria group	BS307-5m-G37	SAMN16436151	PRJNA638805	GCA_016778355.1	Contig	1.30983	60.2		JADHPQ01	138	1441	2021-02-01T00:00:00Z	ftp://ftp.ncbi.nlm.nih.gov/genomes/all/GCA/016/778/355/GCA_016778355.1_ASM1677835v1
uncultured Synechococcus sp.	Bacteria;Terrabacteria group;Cyanobacteria/Melainabacteria group	SRR3933184_bin.2_MetaBAT_v2.12.1_MAG	SAMEA9694865	PRJEB37807	GCA_913061455.1	Contig	1.93324	55		CAJXVH01	248	0	2021-09-18T00:00:00Z	ftp://ftp.ncbi.nlm.nih.gov/genomes/all/GCA/913/061/455/GCA_913061455.1_SRR3933184_bin.2_MetaBAT_v2.12.1_MAG
Synechococcus sp. HW_metabat.21	Bacteria;Terrabacteria group;Cyanobacteria/Melainabacteria group	HW_metabat.21	SAMN14400429	PRJNA575141	GCA_018623875.1	Contig	1.77066	64.5		JAAZUZ01	228	0	2021-06-02T00:00:00Z	ftp://ftp.ncbi.nlm.nih.gov/genomes/all/GCA/018/623/875/GCA_018623875.1_ASM1862387v1
uncultured Synechococcus sp.	Bacteria;Terrabacteria group;Cyanobacteria/Melainabacteria group	AG-914-O22	SAMEA6073859	PRJEB33281	GCA_902592305.1	Contig	0.152457	56.4		CACJDX01	22	0	2019-10-30T00:00:00Z	ftp://ftp.ncbi.nlm.nih.gov/genomes/all/GCA/902/592/305/GCA_902592305.1_AG-914-O22
uncultured Synechococcus sp.	Bacteria;Terrabacteria group;Cyanobacteria/Melainabacteria group	ERR599174_bin.3_MetaBAT_v2.12.1_MAG	SAMEA9693937	PRJEB37807	GCA_913042965.1	Contig	1.90087	59		CAJWLE01	267	0	2021-09-18T00:00:00Z	ftp://ftp.ncbi.nlm.nih.gov/genomes/all/GCA/913/042/965/GCA_913042965.1_ERR599174_bin.3_MetaBAT_v2.12.1_MAG
uncultured Synechococcus sp.	Bacteria;Terrabacteria group;Cyanobacteria/Melainabacteria group	AG-901-N20	SAMEA6071598	PRJEB33281	GCA_902548805.1	Contig	0.14266	54.1		CACCSS01	19	0	2019-10-25T00:00:00Z	ftp://ftp.ncbi.nlm.nih.gov/genomes/all/GCA/902/548/805/GCA_902548805.1_AG-901-N20
uncultured Synechococcus sp.	Bacteria;Terrabacteria group;Cyanobacteria/Melainabacteria group	SRR4030076_bin.3_MetaBAT_v2.12.1_MAG	SAMEA9694134	PRJEB37807	GCA_913060925.1	Contig	1.9824	60.8		CAJXVP01	305	0	2021-09-18T00:00:00Z	ftp://ftp.ncbi.nlm.nih.gov/genomes/all/GCA/913/060/925/GCA_913060925.1_SRR4030076_bin.3_MetaBAT_v2.12.1_MAG
uncultured Synechococcus sp.	Bacteria;Terrabacteria group;Cyanobacteria/Melainabacteria group	Umea1_bin-1526	SAMEA6954121	PRJEB38681	GCA_903911785.1	Contig	2.56184	65.1		CAIWEU01	425	0	2020-07-10T00:00:00Z	ftp://ftp.ncbi.nlm.nih.gov/genomes/all/GCA/903/911/785/GCA_903911785.1_freshwater_MAG_---_Umea1_bin-1526
uncultured Synechococcus sp.	Bacteria;Terrabacteria group;Cyanobacteria/Melainabacteria group	3_20180319_Bin_METABAT_305_1	SAMEA8498556	PRJEB38290	GCA_905480275.1	Contig	1.47439	55		CAJQPQ01	219	0	2021-04-14T00:00:00Z	ftp://ftp.ncbi.nlm.nih.gov/genomes/all/GCA/905/480/275/GCA_905480275.1_3_20180319_Bin_METABAT_305_1
uncultured Synechococcus sp.	Bacteria;Terrabacteria group;Cyanobacteria/Melainabacteria group	ERR598963_bin.61_MetaBAT_v2.12.1_MAG	SAMEA9694494	PRJEB37807	GCA_913020095.1	Contig	1.52396	62.6		CAJWAH01	235	0	2021-09-18T00:00:00Z	ftp://ftp.ncbi.nlm.nih.gov/genomes/all/GCA/913/020/095/GCA_913020095.1_ERR598963_bin.61_MetaBAT_v2.12.1_MAG
Synechococcus sp. AG-683-A02	Bacteria;Terrabacteria group;Cyanobacteria/Melainabacteria group	AG-683-A02	SAMN08886647	PRJNA445865	GCA_003210565.1	Contig	0.696769	52.1		QCUY01	107	0	2018-06-12T00:00:00Z	ftp://ftp.ncbi.nlm.nih.gov/genomes/all/GCA/003/210/565/GCA_003210565.1_ASM321056v1
uncultured Synechococcus sp.	Bacteria;Terrabacteria group;Cyanobacteria/Melainabacteria group	ERR2098375_bin.5_MetaBAT_v2.12.1_MAG	SAMEA9695184	PRJEB37807	GCA_913064695.1	Contig	1.32394	62.8		CAJYBP01	226	0	2021-09-18T00:00:00Z	ftp://ftp.ncbi.nlm.nih.gov/genomes/all/GCA/913/064/695/GCA_913064695.1_ERR2098375_bin.5_MetaBAT_v2.12.1_MAG
uncultured Synechococcus sp.	Bacteria;Terrabacteria group;Cyanobacteria/Melainabacteria group	ERR599126_bin.4_MetaBAT_v2.12.1_MAG	SAMEA9694774	PRJEB37807	GCA_913043915.1	Contig	1.90708	60.3		CAJWON01	358	0	2021-09-18T00:00:00Z	ftp://ftp.ncbi.nlm.nih.gov/genomes/all/GCA/913/043/915/GCA_913043915.1_ERR599126_bin.4_MetaBAT_v2.12.1_MAG
uncultured Synechococcus sp.	Bacteria;Terrabacteria group;Cyanobacteria/Melainabacteria group	3_20180319_Bin_METABAT_161_1	SAMEA8498544	PRJEB38290	GCA_905480115.1	Contig	1.19383	55.7		CAJQPG01	218	0	2021-04-14T00:00:00Z	ftp://ftp.ncbi.nlm.nih.gov/genomes/all/GCA/905/480/115/GCA_905480115.1_3_20180319_Bin_METABAT_161_1
uncultured Synechococcus sp.	Bacteria;Terrabacteria group;Cyanobacteria/Melainabacteria group	Umea1_bin-1924	SAMEA6954131	PRJEB38681	GCA_903888375.1	Contig	1.22921	67.5		CAISTM01	273	0	2020-07-10T00:00:00Z	ftp://ftp.ncbi.nlm.nih.gov/genomes/all/GCA/903/888/375/GCA_903888375.1_freshwater_MAG_---_Umea1_bin-1924
Synechococcus sp. KhW_metabat.50	Bacteria;Terrabacteria group;Cyanobacteria/Melainabacteria group	KhW_metabat.50	SAMN14400456	PRJNA575141	GCA_018623125.1	Contig	1.27975	62.7		JAAZWA01	238	0	2021-06-02T00:00:00Z	ftp://ftp.ncbi.nlm.nih.gov/genomes/all/GCA/018/623/125/GCA_018623125.1_ASM1862312v1
uncultured Synechococcus sp.	Bacteria;Terrabacteria group;Cyanobacteria/Melainabacteria group	ERR599003_bin.15_MetaBAT_v2.12.1_MAG	SAMEA9695307	PRJEB37807	GCA_913048165.1	Contig	1.01813	62.8		CAJWVT01	200	0	2021-09-18T00:00:00Z	ftp://ftp.ncbi.nlm.nih.gov/genomes/all/GCA/913/048/165/GCA_913048165.1_ERR599003_bin.15_MetaBAT_v2.12.1_MAG
Synechococcus sp. HW_metabat.54	Bacteria;Terrabacteria group;Cyanobacteria/Melainabacteria group	HW_metabat.54	SAMN14400439	PRJNA575141	GCA_018623675.1	Contig	1.36311	60.2		JAAZVJ01	257	0	2021-06-02T00:00:00Z	ftp://ftp.ncbi.nlm.nih.gov/genomes/all/GCA/018/623/675/GCA_018623675.1_ASM1862367v1
Synechococcus sp. MOX_bin32	Bacteria;Terrabacteria group;Cyanobacteria/Melainabacteria group	MOX_bin32	SAMN25339151	PRJNA801081	GCA_022426225.1	Contig	1.12374	62.5		JAKMDY01	237	1391	2022-02-28T00:00:00Z	ftp://ftp.ncbi.nlm.nih.gov/genomes/all/GCA/022/426/225/GCA_022426225.1_ASM2242622v1
uncultured Synechococcus sp.	Bacteria;Terrabacteria group;Cyanobacteria/Melainabacteria group	Ja_bin-3348	SAMEA6954471	PRJEB38681	GCA_903870095.1	Contig	2.02261	66.4		CAIQBV01	453	0	2020-07-10T00:00:00Z	ftp://ftp.ncbi.nlm.nih.gov/genomes/all/GCA/903/870/095/GCA_903870095.1_freshwater_MAG_---_Ja_bin-3348
Synechococcus sp. MOX_bin73	Bacteria;Terrabacteria group;Cyanobacteria/Melainabacteria group	MOX_bin73	SAMN25339192	PRJNA801081	GCA_022425405.1	Contig	1.12199	56.1		JAKMFN01	238	1304	2022-02-28T00:00:00Z	ftp://ftp.ncbi.nlm.nih.gov/genomes/all/GCA/022/425/405/GCA_022425405.1_ASM2242540v1
uncultured Synechococcus sp.	Bacteria;Terrabacteria group;Cyanobacteria/Melainabacteria group	Ja1-D2_bin-1599	SAMEA6948103	PRJEB38681	GCA_903897165.1	Contig	2.05192	66.2		CAIUAQ01	482	0	2020-07-10T00:00:00Z	ftp://ftp.ncbi.nlm.nih.gov/genomes/all/GCA/903/897/165/GCA_903897165.1_freshwater_MAG_---_Ja1-D2_bin-1599
Synechococcus sp. 16_2	Bacteria;Terrabacteria group;Cyanobacteria/Melainabacteria group	16_2	SAMN12255921	PRJNA552566	GCA_008081095.1	Contig	1.16134	62.6		VMCZ01	249	0	2019-08-23T00:00:00Z	ftp://ftp.ncbi.nlm.nih.gov/genomes/all/GCA/008/081/095/GCA_008081095.1_ASM808109v1
uncultured Synechococcus sp.	Bacteria;Terrabacteria group;Cyanobacteria/Melainabacteria group	ERR599160_bin.159_MetaBAT_v2.12.1_MAG	SAMEA9694445	PRJEB37807	GCA_913050445.1	Contig	1.24543	60.2		CAJXAP01	288	0	2021-09-18T00:00:00Z	ftp://ftp.ncbi.nlm.nih.gov/genomes/all/GCA/913/050/445/GCA_913050445.1_ERR599160_bin.159_MetaBAT_v2.12.1_MAG
Synechococcus sp. MOX_bin13	Bacteria;Terrabacteria group;Cyanobacteria/Melainabacteria group	MOX_bin13	SAMN25339132	PRJNA801081	GCA_022428105.1	Contig	1.21109	62.3		JAKMDF01	296	1526	2022-02-28T00:00:00Z	ftp://ftp.ncbi.nlm.nih.gov/genomes/all/GCA/022/428/105/GCA_022428105.1_ASM2242810v1
Synechococcus sp. eddy-syn-bin1	Bacteria;Terrabacteria group;Cyanobacteria/Melainabacteria group	eddy-syn-bin1	SAMN23500803	PRJNA785288	GCA_021156015.1	Contig	1.62674	65.3		JAJOLS01	433	0	2021-12-10T00:00:00Z	ftp://ftp.ncbi.nlm.nih.gov/genomes/all/GCA/021/156/015/GCA_021156015.1_ASM2115601v1
Synechococcus sp. MU1644	Bacteria;Terrabacteria group;Cyanobacteria/Melainabacteria group	MU1644	SAMN12639275	PRJNA516148	GCA_020514035.1	Contig	1.18051	58.7		VTKX01	352	1279	2021-10-15T00:00:00Z	ftp://ftp.ncbi.nlm.nih.gov/genomes/all/GCA/020/514/035/GCA_020514035.1_ASM2051403v1
uncultured Synechococcus sp.	Bacteria;Terrabacteria group;Cyanobacteria/Melainabacteria group	Loc090519-1m_bin-0795	SAMEA6949369	PRJEB38681	GCA_903935055.1	Contig	1.6754	66.7		CAIZQP01	552	0	2020-07-10T00:00:00Z	ftp://ftp.ncbi.nlm.nih.gov/genomes/all/GCA/903/935/055/GCA_903935055.1_freshwater_MAG_---_Loc090519-1m_bin-0795
Synechococcus sp. eddy-syn-bin2	Bacteria;Terrabacteria group;Cyanobacteria/Melainabacteria group	eddy-syn-bin2	SAMN23500943	PRJNA785288	GCA_021156025.1	Contig	1.3989	62.5		JAJOLT01	541	0	2021-12-10T00:00:00Z	ftp://ftp.ncbi.nlm.nih.gov/genomes/all/GCA/021/156/025/GCA_021156025.1_ASM2115602v1
Synechococcus sp. eddy-syn-bin3	Bacteria;Terrabacteria group;Cyanobacteria/Melainabacteria group	eddy-syn-bin3	SAMN23500945	PRJNA785288	GCA_021156065.1	Contig	2.11659	58.2		JAJOLU01	1208	0	2021-12-10T00:00:00Z	ftp://ftp.ncbi.nlm.nih.gov/genomes/all/GCA/021/156/065/GCA_021156065.1_ASM2115606v1
Synechococcus sp. eddy-syn-bin4	Bacteria;Terrabacteria group;Cyanobacteria/Melainabacteria group	eddy-syn-bin4	SAMN23500947	PRJNA785288	GCA_021156005.1	Contig	1.71829	60.5		JAJOLV01	1072	0	2021-12-10T00:00:00Z	ftp://ftp.ncbi.nlm.nih.gov/genomes/all/GCA/021/156/005/GCA_021156005.1_ASM2115600v1
uncultured Synechococcus sp.	Bacteria;Terrabacteria group;Cyanobacteria/Melainabacteria group	ERR599058_bin.22_MetaBAT_v2.12.1_MAG	SAMEA9694239	PRJEB37807	GCA_913040905.1	Contig	1.49842	62.1		CAJWIC01	243	0	2021-09-18T00:00:00Z	ftp://ftp.ncbi.nlm.nih.gov/genomes/all/GCA/913/040/905/GCA_913040905.1_ERR599058_bin.22_MetaBAT_v2.12.1_MAG
Synechococcus sp. WH 8016	Bacteria;Terrabacteria group;Cyanobacteria/Melainabacteria group	WH 8016	SAMN02261394	PRJNA61805	GCA_000230675.2	Contig	2.69484	54.1		AGIK01	16	2795	2011-10-14T00:00:00Z	ftp://ftp.ncbi.nlm.nih.gov/genomes/all/GCA/000/230/675/GCA_000230675.2_ASM23067v1	ftp://ftp.ncbi.nlm.nih.gov/genomes/all/GCF/000/230/675/GCF_000230675.1_ASM23067v1
Synechococcus sp. MIT S9220	Bacteria;Terrabacteria group;Cyanobacteria/Melainabacteria group	MIT S9220	SAMN14558869	PRJNA623799	GCA_013133755.1	Contig	2.40665	56.4		JABBNJ01	9	2575	2020-05-20T00:00:00Z	ftp://ftp.ncbi.nlm.nih.gov/genomes/all/GCA/013/133/755/GCA_013133755.1_ASM1313375v1
Synechococcus sp. PCC 6717	Bacteria;Terrabacteria group;Cyanobacteria/Melainabacteria group	Y52s	SAMN25329310	PRJNA801158	GCA_022698185.1	Contig	2.68082	53.5		JAKLTV01	70	2514	2022-03-26T00:00:00Z	ftp://ftp.ncbi.nlm.nih.gov/genomes/all/GCA/022/698/185/GCA_022698185.1_ASM2269818v1
Synechococcus sp. PCC 6716	Bacteria;Terrabacteria group;Cyanobacteria/Melainabacteria group	OH-53s	SAMN25296201	PRJNA801107	GCA_022570815.1	Contig	2.8606	53.3		JAKLTU01	69	2664	2022-03-15T00:00:00Z	ftp://ftp.ncbi.nlm.nih.gov/genomes/all/GCA/022/570/815/GCA_022570815.1_ASM2257081v1
Candidatus Synechococcus spongiarum	Bacteria;Terrabacteria group;Cyanobacteria/Melainabacteria group	1	SAMEA3861759	PRJEB12597	GCA_900047545.1	Contig	1.40948	61.9		FITM01	179	1437	2016-07-29T00:00:00Z	ftp://ftp.ncbi.nlm.nih.gov/genomes/all/GCA/900/047/545/GCA_900047545.1_m9	ftp://ftp.ncbi.nlm.nih.gov/genomes/all/GCF/900/047/545/GCF_900047545.1_m9
Synechococcus elongatus FACHB-1061	Bacteria;Terrabacteria group;Cyanobacteria/Melainabacteria group	FACHB-1061	SAMN13702649	PRJNA598298	GCA_014698895.1	Contig	2.73424	55.4		JACJTW01	9	2645	2020-09-22T00:00:00Z	ftp://ftp.ncbi.nlm.nih.gov/genomes/all/GCA/014/698/895/GCA_014698895.1_ASM1469889v1	ftp://ftp.ncbi.nlm.nih.gov/genomes/all/GCF/014/698/895/GCF_014698895.1_ASM1469889v1
Synechococcus lacustris	Bacteria;Terrabacteria group;Cyanobacteria/Melainabacteria group	Loc090519-6m_bin-0743	SAMEA6950659	PRJEB38681	GCA_903958945.1	Contig	1.06071	64.4		CAJBUV01	417	0	2020-07-10T00:00:00Z	ftp://ftp.ncbi.nlm.nih.gov/genomes/all/GCA/903/958/945/GCA_903958945.1_freshwater_MAG_---_Loc090519-6m_bin-0743
Synechococcus lacustris	Bacteria;Terrabacteria group;Cyanobacteria/Melainabacteria group	Loc090907-1m_bin-028	SAMEA6948118	PRJEB38681	GCA_903940385.1	Contig	0.948279	63.6		CAJAKS01	426	0	2020-07-10T00:00:00Z	ftp://ftp.ncbi.nlm.nih.gov/genomes/all/GCA/903/940/385/GCA_903940385.1_freshwater_MAG_---_Loc090907-1m_bin-028
Synechococcus lacustris	Bacteria;Terrabacteria group;Cyanobacteria/Melainabacteria group	Loc090907-6m_bin-455	SAMEA6945605	PRJEB38681	GCA_903944355.1	Contig	2.47543	61.8		CAJARI01	23	0	2020-07-10T00:00:00Z	ftp://ftp.ncbi.nlm.nih.gov/genomes/all/GCA/903/944/355/GCA_903944355.1_freshwater_MAG_---_Loc090907-6m_bin-455	ftp://ftp.ncbi.nlm.nih.gov/genomes/all/GCF/903/944/355/GCF_903944355.1_freshwater_MAG_---_Loc090907-6m_bin-455
Synechococcus lacustris	Bacteria;Terrabacteria group;Cyanobacteria/Melainabacteria group	Loc080925-5-5m_bin-0723	SAMEA6944041	PRJEB38681	GCA_903959415.1	Contig	1.32828	62.8		CAJBWW01	13	0	2020-07-10T00:00:00Z	ftp://ftp.ncbi.nlm.nih.gov/genomes/all/GCA/903/959/415/GCA_903959415.1_freshwater_MAG_---_Loc080925-5-5m_bin-0723	ftp://ftp.ncbi.nlm.nih.gov/genomes/all/GCF/903/959/415/GCF_903959415.1_freshwater_MAG_---_Loc080925-5-5m_bin-0723
Synechococcus lacustris	Bacteria;Terrabacteria group;Cyanobacteria/Melainabacteria group	Loc080925-7m_bin-0974	SAMEA6945574	PRJEB38681	GCA_903934605.1	Contig	2.65222	61.8		CAIZOI01	27	0	2020-07-10T00:00:00Z	ftp://ftp.ncbi.nlm.nih.gov/genomes/all/GCA/903/934/605/GCA_903934605.1_freshwater_MAG_---_Loc080925-7m_bin-0974	ftp://ftp.ncbi.nlm.nih.gov/genomes/all/GCF/903/934/605/GCF_903934605.1_freshwater_MAG_---_Loc080925-7m_bin-0974
Synechococcus lacustris	Bacteria;Terrabacteria group;Cyanobacteria/Melainabacteria group	Loc080925-8m_bin-908	SAMEA6946339	PRJEB38681	GCA_903936695.1	Contig	2.68611	61.7		CAIZWK01	34	0	2020-07-10T00:00:00Z	ftp://ftp.ncbi.nlm.nih.gov/genomes/all/GCA/903/936/695/GCA_903936695.1_freshwater_MAG_---_Loc080925-8m_bin-908	ftp://ftp.ncbi.nlm.nih.gov/genomes/all/GCF/903/936/695/GCF_903936695.1_freshwater_MAG_---_Loc080925-8m_bin-908
Synechococcus lacustris	Bacteria;Terrabacteria group;Cyanobacteria/Melainabacteria group	Loc080925-5m_bin-0946	SAMEA6949090	PRJEB38681	GCA_903944935.1	Contig	2.6561	61.9		CAJATQ01	29	0	2020-07-10T00:00:00Z	ftp://ftp.ncbi.nlm.nih.gov/genomes/all/GCA/903/944/935/GCA_903944935.1_freshwater_MAG_---_Loc080925-5m_bin-0946	ftp://ftp.ncbi.nlm.nih.gov/genomes/all/GCF/903/944/935/GCF_903944935.1_freshwater_MAG_---_Loc080925-5m_bin-0946
Synechococcus lacustris	Bacteria;Terrabacteria group;Cyanobacteria/Melainabacteria group	Loc090721-5m_bin-503	SAMEA6943753	PRJEB38681	GCA_903943975.1	Contig	2.47014	61.8		CAJAQB01	23	0	2020-07-10T00:00:00Z	ftp://ftp.ncbi.nlm.nih.gov/genomes/all/GCA/903/943/975/GCA_903943975.1_freshwater_MAG_---_Loc090721-5m_bin-503	ftp://ftp.ncbi.nlm.nih.gov/genomes/all/GCF/903/943/975/GCF_903943975.1_freshwater_MAG_---_Loc090721-5m_bin-503
Synechococcus lacustris	Bacteria;Terrabacteria group;Cyanobacteria/Melainabacteria group	Loc090519-4m_bin-515	SAMEA6944242	PRJEB38681	GCA_903949385.1	Contig	2.48675	61.8		CAJAZF01	23	0	2020-07-10T00:00:00Z	ftp://ftp.ncbi.nlm.nih.gov/genomes/all/GCA/903/949/385/GCA_903949385.1_freshwater_MAG_---_Loc090519-4m_bin-515	ftp://ftp.ncbi.nlm.nih.gov/genomes/all/GCF/903/949/385/GCF_903949385.1_freshwater_MAG_---_Loc090519-4m_bin-515
Synechococcus lacustris	Bacteria;Terrabacteria group;Cyanobacteria/Melainabacteria group	Loc090721-8m_bin-650	SAMEA6945735	PRJEB38681	GCA_903938375.1	Contig	2.6896	61.8		CAJACU01	37	0	2020-07-10T00:00:00Z	ftp://ftp.ncbi.nlm.nih.gov/genomes/all/GCA/903/938/375/GCA_903938375.1_freshwater_MAG_---_Loc090721-8m_bin-650	ftp://ftp.ncbi.nlm.nih.gov/genomes/all/GCF/903/938/375/GCF_903938375.1_freshwater_MAG_---_Loc090721-8m_bin-650
Synechococcus lacustris	Bacteria;Terrabacteria group;Cyanobacteria/Melainabacteria group	Loc090721-8m_bin-647	SAMEA6945734	PRJEB38681	GCA_903953475.1	Contig	2.6896	61.8		CAJBJR01	37	0	2020-07-10T00:00:00Z	ftp://ftp.ncbi.nlm.nih.gov/genomes/all/GCA/903/953/475/GCA_903953475.1_freshwater_MAG_---_Loc090721-8m_bin-647	ftp://ftp.ncbi.nlm.nih.gov/genomes/all/GCF/903/953/475/GCF_903953475.1_freshwater_MAG_---_Loc090721-8m_bin-647
Synechococcus lacustris	Bacteria;Terrabacteria group;Cyanobacteria/Melainabacteria group	Loc090721-8-6m_bin-0951	SAMEA6948573	PRJEB38681	GCA_903959745.1	Contig	2.65879	61.8		CAJBXU01	38	0	2020-07-10T00:00:00Z	ftp://ftp.ncbi.nlm.nih.gov/genomes/all/GCA/903/959/745/GCA_903959745.1_freshwater_MAG_---_Loc090721-8-6m_bin-0951	ftp://ftp.ncbi.nlm.nih.gov/genomes/all/GCF/903/959/745/GCF_903959745.1_freshwater_MAG_---_Loc090721-8-6m_bin-0951
Synechococcus lacustris	Bacteria;Terrabacteria group;Cyanobacteria/Melainabacteria group	Loc080925-5-5m_bin-1014	SAMEA6944053	PRJEB38681	GCA_903933145.1	Contig	1.34579	60.9		CAIZIV01	18	0	2020-07-10T00:00:00Z	ftp://ftp.ncbi.nlm.nih.gov/genomes/all/GCA/903/933/145/GCA_903933145.1_freshwater_MAG_---_Loc080925-5-5m_bin-1014	ftp://ftp.ncbi.nlm.nih.gov/genomes/all/GCF/903/933/145/GCF_903933145.1_freshwater_MAG_---_Loc080925-5-5m_bin-1014
Synechococcus lacustris	Bacteria;Terrabacteria group;Cyanobacteria/Melainabacteria group	Loc090907-8-6m_bin-478	SAMEA6943638	PRJEB38681	GCA_903935695.1	Contig	2.63267	61.9		CAIZSN01	34	0	2020-07-10T00:00:00Z	ftp://ftp.ncbi.nlm.nih.gov/genomes/all/GCA/903/935/695/GCA_903935695.1_freshwater_MAG_---_Loc090907-8-6m_bin-478	ftp://ftp.ncbi.nlm.nih.gov/genomes/all/GCF/903/935/695/GCF_903935695.1_freshwater_MAG_---_Loc090907-8-6m_bin-478
Synechococcus lacustris	Bacteria;Terrabacteria group;Cyanobacteria/Melainabacteria group	Loc080925-4m_bin-0603	SAMEA6949872	PRJEB38681	GCA_903940455.1	Contig	2.63597	62		CAJALB01	40	0	2020-07-10T00:00:00Z	ftp://ftp.ncbi.nlm.nih.gov/genomes/all/GCA/903/940/455/GCA_903940455.1_freshwater_MAG_---_Loc080925-4m_bin-0603	ftp://ftp.ncbi.nlm.nih.gov/genomes/all/GCF/903/940/455/GCF_903940455.1_freshwater_MAG_---_Loc080925-4m_bin-0603
Synechococcus lacustris	Bacteria;Terrabacteria group;Cyanobacteria/Melainabacteria group	Loc080925-4-5m_bin-0190	SAMEA6943954	PRJEB38681	GCA_903937765.1	Contig	2.62735	62		CAJAAI01	53	0	2020-07-10T00:00:00Z	ftp://ftp.ncbi.nlm.nih.gov/genomes/all/GCA/903/937/765/GCA_903937765.1_freshwater_MAG_---_Loc080925-4-5m_bin-0190	ftp://ftp.ncbi.nlm.nih.gov/genomes/all/GCF/903/937/765/GCF_903937765.1_freshwater_MAG_---_Loc080925-4-5m_bin-0190
Synechococcus lacustris	Bacteria;Terrabacteria group;Cyanobacteria/Melainabacteria group	MJ-time_bin-4714	SAMEA6953672	PRJEB38681	GCA_903878095.1	Contig	2.4443	62.4		CAIRGI01	180	0	2020-07-10T00:00:00Z	ftp://ftp.ncbi.nlm.nih.gov/genomes/all/GCA/903/878/095/GCA_903878095.1_freshwater_MAG_---_MJ-time_bin-4714	ftp://ftp.ncbi.nlm.nih.gov/genomes/all/GCF/903/878/095/GCF_903878095.1_freshwater_MAG_---_MJ-time_bin-4714
Synechococcus lacustris	Bacteria;Terrabacteria group;Cyanobacteria/Melainabacteria group	Ja1-D2_bin-0710	SAMEA6948088	PRJEB38681	GCA_903883435.1	Contig	2.26226	62.6		CAISAU01	245	0	2020-07-10T00:00:00Z	ftp://ftp.ncbi.nlm.nih.gov/genomes/all/GCA/903/883/435/GCA_903883435.1_freshwater_MAG_---_Ja1-D2_bin-0710	ftp://ftp.ncbi.nlm.nih.gov/genomes/all/GCF/903/883/435/GCF_903883435.1_freshwater_MAG_---_Ja1-D2_bin-0710
Synechococcus lacustris	Bacteria;Terrabacteria group;Cyanobacteria/Melainabacteria group	Tobar12m-G28	SAMN21020304	PRJNA639779	GCA_021737805.1	Contig	1.60556	52.2		JAIPDG01	139	1813	2022-01-31T00:00:00Z	ftp://ftp.ncbi.nlm.nih.gov/genomes/all/GCA/021/737/805/GCA_021737805.1_ASM2173780v1
Synechococcus lacustris	Bacteria;Terrabacteria group;Cyanobacteria/Melainabacteria group	Ja_bin-3540	SAMEA6954476	PRJEB38681	GCA_903858395.1	Contig	1.99313	63.5		CAIOIS01	280	0	2020-07-10T00:00:00Z	ftp://ftp.ncbi.nlm.nih.gov/genomes/all/GCA/903/858/395/GCA_903858395.1_freshwater_MAG_---_Ja_bin-3540	ftp://ftp.ncbi.nlm.nih.gov/genomes/all/GCF/903/858/395/GCF_903858395.1_freshwater_MAG_---_Ja_bin-3540
Synechococcus lacustris	Bacteria;Terrabacteria group;Cyanobacteria/Melainabacteria group	Ja1-D5_bin-150	SAMEA6943712	PRJEB38681	GCA_903872215.1	Contig	2.05084	63.4		CAIQJY01	309	0	2020-07-10T00:00:00Z	ftp://ftp.ncbi.nlm.nih.gov/genomes/all/GCA/903/872/215/GCA_903872215.1_freshwater_MAG_---_Ja1-D5_bin-150	ftp://ftp.ncbi.nlm.nih.gov/genomes/all/GCF/903/872/215/GCF_903872215.1_freshwater_MAG_---_Ja1-D5_bin-150
Synechococcus lacustris	Bacteria;Terrabacteria group;Cyanobacteria/Melainabacteria group	Ja1-D4_bin-589	SAMEA6948751	PRJEB38681	GCA_903872815.1	Contig	2.06812	63.3		CAIQMA01	348	0	2020-07-10T00:00:00Z	ftp://ftp.ncbi.nlm.nih.gov/genomes/all/GCA/903/872/815/GCA_903872815.1_freshwater_MAG_---_Ja1-D4_bin-589	ftp://ftp.ncbi.nlm.nih.gov/genomes/all/GCF/903/872/815/GCF_903872815.1_freshwater_MAG_---_Ja1-D4_bin-589
Synechococcus lacustris	Bacteria;Terrabacteria group;Cyanobacteria/Melainabacteria group	Ja1_bin-2206	SAMEA6952119	PRJEB38681	GCA_903837405.1	Contig	2.06677	63.1		CAILUN01	336	0	2020-07-10T00:00:00Z	ftp://ftp.ncbi.nlm.nih.gov/genomes/all/GCA/903/837/405/GCA_903837405.1_freshwater_MAG_---_Ja1_bin-2206	ftp://ftp.ncbi.nlm.nih.gov/genomes/all/GCF/903/837/405/GCF_903837405.1_freshwater_MAG_---_Ja1_bin-2206
Synechococcus lacustris	Bacteria;Terrabacteria group;Cyanobacteria/Melainabacteria group	Ja2_bin-0664	SAMEA6954812	PRJEB38681	GCA_903866575.1	Contig	1.78167	63.8		CAIPOC01	344	0	2020-07-10T00:00:00Z	ftp://ftp.ncbi.nlm.nih.gov/genomes/all/GCA/903/866/575/GCA_903866575.1_freshwater_MAG_---_Ja2_bin-0664	ftp://ftp.ncbi.nlm.nih.gov/genomes/all/GCF/903/866/575/GCF_903866575.1_freshwater_MAG_---_Ja2_bin-0664
Synechococcus lacustris	Bacteria;Terrabacteria group;Cyanobacteria/Melainabacteria group	Loc081215-5m_bin-0692	SAMEA6951440	PRJEB38681	GCA_903960735.1	Contig	2.27795	63.2		CAJCBZ01	470	0	2020-07-10T00:00:00Z	ftp://ftp.ncbi.nlm.nih.gov/genomes/all/GCA/903/960/735/GCA_903960735.1_freshwater_MAG_---_Loc081215-5m_bin-0692	ftp://ftp.ncbi.nlm.nih.gov/genomes/all/GCF/903/960/735/GCF_903960735.1_freshwater_MAG_---_Loc081215-5m_bin-0692
Synechococcus lacustris	Bacteria;Terrabacteria group;Cyanobacteria/Melainabacteria group	Ja2-D2_bin-0074	SAMEA6949000	PRJEB38681	GCA_903887965.1	Contig	1.88006	63.6		CAISRW01	410	0	2020-07-10T00:00:00Z	ftp://ftp.ncbi.nlm.nih.gov/genomes/all/GCA/903/887/965/GCA_903887965.1_freshwater_MAG_---_Ja2-D2_bin-0074	ftp://ftp.ncbi.nlm.nih.gov/genomes/all/GCF/903/887/965/GCF_903887965.1_freshwater_MAG_---_Ja2-D2_bin-0074
Synechococcus lacustris	Bacteria;Terrabacteria group;Cyanobacteria/Melainabacteria group	Ja2-D4_bin-0682	SAMEA6944941	PRJEB38681	GCA_903826325.1	Contig	1.69967	63.8		CAIKEC01	428	0	2020-07-10T00:00:00Z	ftp://ftp.ncbi.nlm.nih.gov/genomes/all/GCA/903/826/325/GCA_903826325.1_freshwater_MAG_---_Ja2-D4_bin-0682
Synechococcus lacustris	Bacteria;Terrabacteria group;Cyanobacteria/Melainabacteria group	Loc090519-7m_bin-0621	SAMEA6945165	PRJEB38681	GCA_903940285.1	Contig	1.39248	64.2		CAJAKH01	467	0	2020-07-10T00:00:00Z	ftp://ftp.ncbi.nlm.nih.gov/genomes/all/GCA/903/940/285/GCA_903940285.1_freshwater_MAG_---_Loc090519-7m_bin-0621
Synechococcus lacustris	Bacteria;Terrabacteria group;Cyanobacteria/Melainabacteria group	Ja2_bin-1718	SAMEA6954835	PRJEB38681	GCA_903931615.1	Contig	1.36384	62		CAIZDC01	477	0	2020-07-10T00:00:00Z	ftp://ftp.ncbi.nlm.nih.gov/genomes/all/GCA/903/931/615/GCA_903931615.1_freshwater_MAG_---_Ja2_bin-1718
Candidatus Synechococcus spongiarum SH4	Bacteria;Terrabacteria group;Cyanobacteria/Melainabacteria group	SH4	SAMN02643444	PRJNA238381	GCA_000586015.1	Contig	1.65871	63.1		JENA01	273	1591	2014-03-07T00:00:00Z	ftp://ftp.ncbi.nlm.nih.gov/genomes/all/GCA/000/586/015/GCA_000586015.1_SynSpo.0	ftp://ftp.ncbi.nlm.nih.gov/genomes/all/GCF/000/586/015/GCF_000586015.1_SynSpo.0
Synechococcus lacustris	Bacteria;Terrabacteria group;Cyanobacteria/Melainabacteria group	Loclat_bin-06971	SAMEA6951757	PRJEB38681	GCA_903884075.1	Contig	2.49947	61.7		CAISDG01	30	0	2020-07-10T00:00:00Z	ftp://ftp.ncbi.nlm.nih.gov/genomes/all/GCA/903/884/075/GCA_903884075.1_freshwater_MAG_---_Loclat_bin-06971	ftp://ftp.ncbi.nlm.nih.gov/genomes/all/GCF/903/884/075/GCF_903884075.1_freshwater_MAG_---_Loclat_bin-06971
Synechococcus lacustris	Bacteria;Terrabacteria group;Cyanobacteria/Melainabacteria group	Loc090721-7m_bin-112	SAMEA6945436	PRJEB38681	GCA_903940395.1	Contig	2.47482	61.7		CAJAKO01	21	0	2020-07-10T00:00:00Z	ftp://ftp.ncbi.nlm.nih.gov/genomes/all/GCA/903/940/395/GCA_903940395.1_freshwater_MAG_---_Loc090721-7m_bin-112	ftp://ftp.ncbi.nlm.nih.gov/genomes/all/GCF/903/940/395/GCF_903940395.1_freshwater_MAG_---_Loc090721-7m_bin-112
Candidatus Synechococcus spongiarum SP3	Bacteria;Terrabacteria group;Cyanobacteria/Melainabacteria group	SP3	SAMN03003633	PRJNA255756	GCA_001007665.1	Contig	2.12996	60.9		JXQG01	117	1694	2015-05-14T00:00:00Z	ftp://ftp.ncbi.nlm.nih.gov/genomes/all/GCA/001/007/665/GCA_001007665.1_ASM100766v1	ftp://ftp.ncbi.nlm.nih.gov/genomes/all/GCF/001/007/665/GCF_001007665.1_ASM100766v1
Synechococcus lacustris	Bacteria;Terrabacteria group;Cyanobacteria/Melainabacteria group	Loc080925-8-8m_bin-316	SAMEA6945822	PRJEB38681	GCA_903944915.1	Contig	2.74048	61.7		CAJATR01	30	0	2020-07-10T00:00:00Z	ftp://ftp.ncbi.nlm.nih.gov/genomes/all/GCA/903/944/915/GCA_903944915.1_freshwater_MAG_---_Loc080925-8-8m_bin-316	ftp://ftp.ncbi.nlm.nih.gov/genomes/all/GCF/903/944/915/GCF_903944915.1_freshwater_MAG_---_Loc080925-8-8m_bin-316
Synechococcus lacustris	Bacteria;Terrabacteria group;Cyanobacteria/Melainabacteria group	Loc090721-6m_bin-132	SAMEA6944163	PRJEB38681	GCA_903949255.1	Contig	2.50544	61.8		CAJAYV01	27	0	2020-07-10T00:00:00Z	ftp://ftp.ncbi.nlm.nih.gov/genomes/all/GCA/903/949/255/GCA_903949255.1_freshwater_MAG_---_Loc090721-6m_bin-132	ftp://ftp.ncbi.nlm.nih.gov/genomes/all/GCF/903/949/255/GCF_903949255.1_freshwater_MAG_---_Loc090721-6m_bin-132
Synechococcus lacustris	Bacteria;Terrabacteria group;Cyanobacteria/Melainabacteria group	Loc090907-5m_bin-323	SAMEA6944617	PRJEB38681	GCA_903934005.1	Contig	2.43443	61.8		CAIZLY01	22	0	2020-07-10T00:00:00Z	ftp://ftp.ncbi.nlm.nih.gov/genomes/all/GCA/903/934/005/GCA_903934005.1_freshwater_MAG_---_Loc090907-5m_bin-323	ftp://ftp.ncbi.nlm.nih.gov/genomes/all/GCF/903/934/005/GCF_903934005.1_freshwater_MAG_---_Loc090907-5m_bin-323
Synechococcus lacustris	Bacteria;Terrabacteria group;Cyanobacteria/Melainabacteria group	Loc080925-6m_bin-0858	SAMEA6946812	PRJEB38681	GCA_903954105.1	Contig	1.41407	62.7		CAJBMA01	15	0	2020-07-10T00:00:00Z	ftp://ftp.ncbi.nlm.nih.gov/genomes/all/GCA/903/954/105/GCA_903954105.1_freshwater_MAG_---_Loc080925-6m_bin-0858	ftp://ftp.ncbi.nlm.nih.gov/genomes/all/GCF/903/954/105/GCF_903954105.1_freshwater_MAG_---_Loc080925-6m_bin-0858
Synechococcus lacustris	Bacteria;Terrabacteria group;Cyanobacteria/Melainabacteria group	Loc080925-6m_bin-0731	SAMEA6946806	PRJEB38681	GCA_903953385.1	Contig	1.13158	60.6		CAJBJJ01	9	0	2020-07-10T00:00:00Z	ftp://ftp.ncbi.nlm.nih.gov/genomes/all/GCA/903/953/385/GCA_903953385.1_freshwater_MAG_---_Loc080925-6m_bin-0731
Synechococcus lacustris	Bacteria;Terrabacteria group;Cyanobacteria/Melainabacteria group	Loc090519-5m_bin-0193	SAMEA6951465	PRJEB38681	GCA_903936805.1	Contig	2.539	61.8		CAIZXA01	29	0	2020-07-10T00:00:00Z	ftp://ftp.ncbi.nlm.nih.gov/genomes/all/GCA/903/936/805/GCA_903936805.1_freshwater_MAG_---_Loc090519-5m_bin-0193	ftp://ftp.ncbi.nlm.nih.gov/genomes/all/GCF/903/936/805/GCF_903936805.1_freshwater_MAG_---_Loc090519-5m_bin-0193
Synechococcus lacustris	Bacteria;Terrabacteria group;Cyanobacteria/Melainabacteria group	Loc090907-8m_bin-669	SAMEA6947445	PRJEB38681	GCA_903936985.1	Contig	2.44884	61.8		CAIZXO01	21	0	2020-07-10T00:00:00Z	ftp://ftp.ncbi.nlm.nih.gov/genomes/all/GCA/903/936/985/GCA_903936985.1_freshwater_MAG_---_Loc090907-8m_bin-669	ftp://ftp.ncbi.nlm.nih.gov/genomes/all/GCF/903/936/985/GCF_903936985.1_freshwater_MAG_---_Loc090907-8m_bin-669
Synechococcus elongatus FACHB-242	Bacteria;Terrabacteria group;Cyanobacteria/Melainabacteria group	FACHB-242	SAMN13702673	PRJNA598298	GCA_014698415.1	Contig	2.73507	55.4		JACJSY01	9	2647	2020-09-22T00:00:00Z	ftp://ftp.ncbi.nlm.nih.gov/genomes/all/GCA/014/698/415/GCA_014698415.1_ASM1469841v1	ftp://ftp.ncbi.nlm.nih.gov/genomes/all/GCF/014/698/415/GCF_014698415.1_ASM1469841v1
Synechococcus lacustris	Bacteria;Terrabacteria group;Cyanobacteria/Melainabacteria group	Loc090721-4m_bin-0720	SAMEA6944985	PRJEB38681	GCA_903939705.1	Contig	2.50558	61.8		CAJAIC01	27	0	2020-07-10T00:00:00Z	ftp://ftp.ncbi.nlm.nih.gov/genomes/all/GCA/903/939/705/GCA_903939705.1_freshwater_MAG_---_Loc090721-4m_bin-0720	ftp://ftp.ncbi.nlm.nih.gov/genomes/all/GCF/903/939/705/GCF_903939705.1_freshwater_MAG_---_Loc090721-4m_bin-0720
Synechococcus lacustris	Bacteria;Terrabacteria group;Cyanobacteria/Melainabacteria group	KT_bin-0714	SAMEA6955974	PRJEB38681	GCA_903835175.1	Contig	1.39543	64		CAILLV01	510	0	2020-07-10T00:00:00Z	ftp://ftp.ncbi.nlm.nih.gov/genomes/all/GCA/903/835/175/GCA_903835175.1_freshwater_MAG_---_KT_bin-0714
Synechococcus sp. PCC 7002	Bacteria;Terrabacteria group;Cyanobacteria/Melainabacteria group	PCC 7002	SAMN18870477	PRJNA725122	GCA_019137755.1	Contig	3.66474	48.3		JAHHPU01	666	3317	2021-07-06T00:00:00Z	ftp://ftp.ncbi.nlm.nih.gov/genomes/all/GCA/019/137/755/GCA_019137755.1_ASM1913775v1	ftp://ftp.ncbi.nlm.nih.gov/genomes/all/GCF/019/137/755/GCF_019137755.1_ASM1913775v1
Synechococcus sp. PCC 7002	Bacteria;Terrabacteria group;Cyanobacteria/Melainabacteria group	PCC 7002	SAMN18870476	PRJNA725122	GCA_019137795.1	Contig	3.49837	49.7		JAHHPT01	334	3325	2021-07-06T00:00:00Z	ftp://ftp.ncbi.nlm.nih.gov/genomes/all/GCA/019/137/795/GCA_019137795.1_ASM1913779v1	ftp://ftp.ncbi.nlm.nih.gov/genomes/all/GCF/019/137/795/GCF_019137795.1_ASM1913779v1
Synechococcus lacustris str. Tous	Bacteria;Terrabacteria group;Cyanobacteria/Melainabacteria group	Tous	SAMN05915836	PRJNA342151	GCA_002006815.1	Contig	1.79167	52.6		MRUD01	46	1925	2017-02-24T00:00:00Z	ftp://ftp.ncbi.nlm.nih.gov/genomes/all/GCA/002/006/815/GCA_002006815.1_ASM200681v1
Synechococcus elongatus PCC 7942 = FACHB-805	Bacteria;Terrabacteria group;Cyanobacteria/Melainabacteria group	FACHB-805	SAMN13702648	PRJNA598298	GCA_014698905.1	Contig	2.74337	55.4		JACJTX01	9	2646	2020-09-22T00:00:00Z	ftp://ftp.ncbi.nlm.nih.gov/genomes/all/GCA/014/698/905/GCA_014698905.1_ASM1469890v1	ftp://ftp.ncbi.nlm.nih.gov/genomes/all/GCF/014/698/905/GCF_014698905.1_ASM1469890v1
Synechococcus sp. RS9916	Bacteria;Terrabacteria group;Cyanobacteria/Melainabacteria group	RS9916	SAMN02436107	PRJNA13557	GCA_000153825.1	Scaffold	2.66487	59.8		AAUA01	1	2721	2006-10-12T00:00:00Z	ftp://ftp.ncbi.nlm.nih.gov/genomes/all/GCA/000/153/825/GCA_000153825.1_ASM15382v1	ftp://ftp.ncbi.nlm.nih.gov/genomes/all/GCF/000/153/825/GCF_000153825.1_ASM15382v1
Synechococcus sp. Nb3U1	Bacteria;Terrabacteria group;Cyanobacteria/Melainabacteria group	Nb3U1	SAMN24695622	PRJNA795194	GCA_021533835.1	Scaffold	3.48798	55.2		JAKFYQ01	4	3201	2022-01-20T00:00:00Z	ftp://ftp.ncbi.nlm.nih.gov/genomes/all/GCA/021/533/835/GCA_021533835.1_ASM2153383v1	ftp://ftp.ncbi.nlm.nih.gov/genomes/all/GCF/021/533/835/GCF_021533835.1_ASM2153383v1
Synechococcus sp. BL107	Bacteria;Terrabacteria group;Cyanobacteria/Melainabacteria group	BL107	SAMN02436154	PRJNA13559	GCA_000153805.1	Scaffold	2.28503	54.2		AATZ01	1	2398	2006-10-12T00:00:00Z	ftp://ftp.ncbi.nlm.nih.gov/genomes/all/GCA/000/153/805/GCA_000153805.1_ASM15380v1	ftp://ftp.ncbi.nlm.nih.gov/genomes/all/GCF/000/153/805/GCF_000153805.1_ASM15380v1
Synechococcus sp. RS9917	Bacteria;Terrabacteria group;Cyanobacteria/Melainabacteria group	RS9917; RCC556	SAMN02436139	PRJNA13555	GCA_000153065.1	Scaffold	2.58492	64.4		AANP01	1	2655	2006-01-30T00:00:00Z	ftp://ftp.ncbi.nlm.nih.gov/genomes/all/GCA/000/153/065/GCA_000153065.1_ASM15306v1	ftp://ftp.ncbi.nlm.nih.gov/genomes/all/GCF/000/153/065/GCF_000153065.1_ASM15306v1
Synechococcus sp. CC9616	Bacteria;Terrabacteria group;Cyanobacteria/Melainabacteria group	CC9616	SAMN02597268	PRJNA89559	GCA_000515235.1	Scaffold	2.64591	56.5		AZXL01	1	2780	2014-01-03T00:00:00Z	ftp://ftp.ncbi.nlm.nih.gov/genomes/all/GCA/000/515/235/GCA_000515235.1_ASM51523v1	ftp://ftp.ncbi.nlm.nih.gov/genomes/all/GCF/000/515/235/GCF_000515235.1_ASM51523v1
Synechococcus sp. MIT S9509	Bacteria;Terrabacteria group;Cyanobacteria/Melainabacteria group	MIT S9509	SAMN04490776	PRJNA311929	GCA_001631935.1	Scaffold	3.08793	55.4		LVHV01	33	3242	2016-04-25T00:00:00Z	ftp://ftp.ncbi.nlm.nih.gov/genomes/all/GCA/001/631/935/GCA_001631935.1_ASM163193v1	ftp://ftp.ncbi.nlm.nih.gov/genomes/all/GCF/001/631/935/GCF_001631935.1_ASM163193v1
Synechococcus sp. BDU 130192	Bacteria;Terrabacteria group;Cyanobacteria/Melainabacteria group	BDU 130192	SAMN07733358	PRJNA412967	GCA_002721235.1	Scaffold	3.25711	49.3		PCGE01	62	3037	2017-10-25T00:00:00Z	ftp://ftp.ncbi.nlm.nih.gov/genomes/all/GCA/002/721/235/GCA_002721235.1_ASM272123v1	ftp://ftp.ncbi.nlm.nih.gov/genomes/all/GCF/002/721/235/GCF_002721235.1_ASM272123v1
Synechococcus sp. MIT S9508	Bacteria;Terrabacteria group;Cyanobacteria/Melainabacteria group	MIT S9508	SAMN04490775	PRJNA311928	GCA_001632165.1	Scaffold	2.50243	56		LVHU01	23	2698	2016-04-25T00:00:00Z	ftp://ftp.ncbi.nlm.nih.gov/genomes/all/GCA/001/632/165/GCA_001632165.1_ASM163216v1	ftp://ftp.ncbi.nlm.nih.gov/genomes/all/GCF/001/632/165/GCF_001632165.1_ASM163216v1
Synechococcus sp. PH41509	Bacteria;Terrabacteria group;Cyanobacteria/Melainabacteria group	PH41509	SAMN12639269	PRJNA516148	GCA_020514285.1	Scaffold	2.16148	58.7		VTLD01	28	2347	2021-10-15T00:00:00Z	ftp://ftp.ncbi.nlm.nih.gov/genomes/all/GCA/020/514/285/GCA_020514285.1_ASM2051428v1	ftp://ftp.ncbi.nlm.nih.gov/genomes/all/GCF/020/514/285/GCF_020514285.1_ASM2051428v1
Synechococcus sp. MIT S9504	Bacteria;Terrabacteria group;Cyanobacteria/Melainabacteria group	MIT S9504	SAMN04490774	PRJNA311927	GCA_001632105.1	Scaffold	3.08729	55.4		LVHT01	34	3247	2016-04-25T00:00:00Z	ftp://ftp.ncbi.nlm.nih.gov/genomes/all/GCA/001/632/105/GCA_001632105.1_ASM163210v1	ftp://ftp.ncbi.nlm.nih.gov/genomes/all/GCF/001/632/105/GCF_001632105.1_ASM163210v1
Synechococcus sp. Ace-Pa	Bacteria;Terrabacteria group;Cyanobacteria/Melainabacteria group	Ace-Pa	SAMN11528565	PRJNA536950	GCA_007828135.1	Scaffold	2.76289	63.9		VITZ01	50	2796	2019-08-02T00:00:00Z	ftp://ftp.ncbi.nlm.nih.gov/genomes/all/GCA/007/828/135/GCA_007828135.1_ASM782813v1	ftp://ftp.ncbi.nlm.nih.gov/genomes/all/GCF/007/828/135/GCF_007828135.1_ASM782813v1
Synechococcus sp. 8F6	Bacteria;Terrabacteria group;Cyanobacteria/Melainabacteria group	8F6	SAMN07427898	PRJNA396543	GCA_002252665.1	Scaffold	2.5107	65.8		NQKZ01	84	2662	2017-08-15T00:00:00Z	ftp://ftp.ncbi.nlm.nih.gov/genomes/all/GCA/002/252/665/GCA_002252665.1_ASM225266v1	ftp://ftp.ncbi.nlm.nih.gov/genomes/all/GCF/002/252/665/GCF_002252665.1_ASM225266v1
Synechococcus sp. 65AY6Li	Bacteria;Terrabacteria group;Cyanobacteria/Melainabacteria group	65AY6Li	SAMN07981244	PRJNA209725	GCA_002760345.1	Scaffold	2.93322	60.1		AXZO01	2	2642	2017-11-07T00:00:00Z	ftp://ftp.ncbi.nlm.nih.gov/genomes/all/GCA/002/760/345/GCA_002760345.1_ASM276034v1	ftp://ftp.ncbi.nlm.nih.gov/genomes/all/GCF/002/760/345/GCF_002760345.1_ASM276034v1
Synechococcus sp. 63AY4M2	Bacteria;Terrabacteria group;Cyanobacteria/Melainabacteria group	63AY4M2	SAMN07981245	PRJNA210218	GCA_002760475.1	Scaffold	3.09397	59.5		AXUX01	3	2568	2017-11-07T00:00:00Z	ftp://ftp.ncbi.nlm.nih.gov/genomes/all/GCA/002/760/475/GCA_002760475.1_ASM276047v1	ftp://ftp.ncbi.nlm.nih.gov/genomes/all/GCF/002/760/475/GCF_002760475.1_ASM276047v1
Synechococcus sp. 60AY4M2	Bacteria;Terrabacteria group;Cyanobacteria/Melainabacteria group	60AY4M2	SAMN07981243	PRJNA210214	GCA_002760375.1	Scaffold	3.16282	59.3		AUMZ01	6	2610	2017-11-07T00:00:00Z	ftp://ftp.ncbi.nlm.nih.gov/genomes/all/GCA/002/760/375/GCA_002760375.1_ASM276037v1	ftp://ftp.ncbi.nlm.nih.gov/genomes/all/GCF/002/760/375/GCF_002760375.1_ASM276037v1
Synechococcus sp. 65AY640	Bacteria;Terrabacteria group;Cyanobacteria/Melainabacteria group	65AY640	SAMN07981241	PRJNA210216	GCA_002760445.1	Scaffold	3.16101	59.2		AXUV01	6	2586	2017-11-07T00:00:00Z	ftp://ftp.ncbi.nlm.nih.gov/genomes/all/GCA/002/760/445/GCA_002760445.1_ASM276044v1	ftp://ftp.ncbi.nlm.nih.gov/genomes/all/GCF/002/760/445/GCF_002760445.1_ASM276044v1
Synechococcus sp. 63AY4M1	Bacteria;Terrabacteria group;Cyanobacteria/Melainabacteria group	63AY4M1	SAMN07981242	PRJNA210215	GCA_002760395.1	Scaffold	3.15878	59.2		AUNA01	5	2577	2017-11-07T00:00:00Z	ftp://ftp.ncbi.nlm.nih.gov/genomes/all/GCA/002/760/395/GCA_002760395.1_ASM276039v1	ftp://ftp.ncbi.nlm.nih.gov/genomes/all/GCF/002/760/395/GCF_002760395.1_ASM276039v1
Synechococcus sp. 65AY6A5	Bacteria;Terrabacteria group;Cyanobacteria/Melainabacteria group	65AY6A5	SAMN07981246	PRJNA210217	GCA_002760415.1	Scaffold	2.98183	59.8		AXUW01	9	2580	2017-11-07T00:00:00Z	ftp://ftp.ncbi.nlm.nih.gov/genomes/all/GCA/002/760/415/GCA_002760415.1_ASM276041v1	ftp://ftp.ncbi.nlm.nih.gov/genomes/all/GCF/002/760/415/GCF_002760415.1_ASM276041v1
Synechococcus sp.	Bacteria;Terrabacteria group;Cyanobacteria/Melainabacteria group	NIOZ-UU175	SAMN15784252	PRJNA649215	GCA_014383055.1	Scaffold	0.257984	48.8		JACNIM01	20	303	2020-09-01T00:00:00Z	ftp://ftp.ncbi.nlm.nih.gov/genomes/all/GCA/014/383/055/GCA_014383055.1_ASM1438305v1
Synechococcus sp.	Bacteria;Terrabacteria group;Cyanobacteria/Melainabacteria group	NIOZ-UU94	SAMN15784343	PRJNA649215	GCA_014381295.1	Scaffold	1.74994	55.1		JACNLY01	157	1885	2020-09-01T00:00:00Z	ftp://ftp.ncbi.nlm.nih.gov/genomes/all/GCA/014/381/295/GCA_014381295.1_ASM1438129v1
Synechococcus sp.	Bacteria;Terrabacteria group;Cyanobacteria/Melainabacteria group	SW22112_bin_11	SAMN12098011	PRJNA545004	GCA_012270465.1	Scaffold	1.78462	62.1		JAAXIH01	245	0	2020-04-09T00:00:00Z	ftp://ftp.ncbi.nlm.nih.gov/genomes/all/GCA/012/270/465/GCA_012270465.1_ASM1227046v1
Synechococcus sp.	Bacteria;Terrabacteria group;Cyanobacteria/Melainabacteria group	SW42618_bin_11	SAMN12098012	PRJNA545004	GCA_012269695.1	Scaffold	1.5536	62.3		JAAXJU01	296	0	2020-04-09T00:00:00Z	ftp://ftp.ncbi.nlm.nih.gov/genomes/all/GCA/012/269/695/GCA_012269695.1_ASM1226969v1
Synechococcus sp. REDSEA-S02_B4	Bacteria;Terrabacteria group;Cyanobacteria/Melainabacteria group	REDSEA-S02_B4	SAMN04534665	PRJNA289734	GCA_001628325.1	Scaffold	1.7763	62.8		LURK01	81	0	2016-04-22T00:00:00Z	ftp://ftp.ncbi.nlm.nih.gov/genomes/all/GCA/001/628/325/GCA_001628325.1_ASM162832v1
Synechococcus sp. SB0662_bin_14	Bacteria;Terrabacteria group;Cyanobacteria/Melainabacteria group	SB0662_bin_14	SAMN12598247	PRJNA555144	GCA_009840445.1	Scaffold	2.1643	62.1		VXNS01	85	1997	2020-01-09T00:00:00Z	ftp://ftp.ncbi.nlm.nih.gov/genomes/all/GCA/009/840/445/GCA_009840445.1_ASM984044v1
Synechococcus sp. REDSEA-S01_B1	Bacteria;Terrabacteria group;Cyanobacteria/Melainabacteria group	REDSEA-S01_B1	SAMN04534664	PRJNA289734	GCA_001628295.1	Scaffold	1.79913	62.8		LURJ01	78	0	2016-04-22T00:00:00Z	ftp://ftp.ncbi.nlm.nih.gov/genomes/all/GCA/001/628/295/GCA_001628295.1_ASM162829v1
Synechococcus sp. SB0675_bin_6	Bacteria;Terrabacteria group;Cyanobacteria/Melainabacteria group	SB0675_bin_6	SAMN12598654	PRJNA555144	GCA_009843485.1	Scaffold	2.11117	62		VYDJ01	124	1992	2020-01-09T00:00:00Z	ftp://ftp.ncbi.nlm.nih.gov/genomes/all/GCA/009/843/485/GCA_009843485.1_ASM984348v1
Synechococcus sp. DEBay_Sum29DG08_34	Bacteria;Terrabacteria group;Cyanobacteria/Melainabacteria group	DEBay_Sum29DG08_34	SAMN17496269	PRJNA699965	GCA_017859715.1	Scaffold	2.45381	55.1		JAFMMP01	172	0	2021-04-08T00:00:00Z	ftp://ftp.ncbi.nlm.nih.gov/genomes/all/GCA/017/859/715/GCA_017859715.1_ASM1785971v1
Synechococcus sp. SB0668_bin_15	Bacteria;Terrabacteria group;Cyanobacteria/Melainabacteria group	SB0668_bin_15	SAMN12598472	PRJNA555144	GCA_009835965.1	Scaffold	2.04923	62.1		VXWJ01	137	1937	2020-01-09T00:00:00Z	ftp://ftp.ncbi.nlm.nih.gov/genomes/all/GCA/009/835/965/GCA_009835965.1_ASM983596v1
Synechococcus sp. CO36386bin_29	Bacteria;Terrabacteria group;Cyanobacteria/Melainabacteria group	CO36386bin_29	SAMN13494919	PRJNA594068	GCA_011523835.1	Scaffold	2.1433	58.7		WTFZ01	206	0	2020-03-20T00:00:00Z	ftp://ftp.ncbi.nlm.nih.gov/genomes/all/GCA/011/523/835/GCA_011523835.1_ASM1152383v1
Synechococcus sp. SB0666_bin_14	Bacteria;Terrabacteria group;Cyanobacteria/Melainabacteria group	SB0666_bin_14	SAMN12598407	PRJNA555144	GCA_009837265.1	Scaffold	2.03308	62		VXTW01	187	1934	2020-01-09T00:00:00Z	ftp://ftp.ncbi.nlm.nih.gov/genomes/all/GCA/009/837/265/GCA_009837265.1_ASM983726v1
Synechococcus sp. SB0668_bin_13	Bacteria;Terrabacteria group;Cyanobacteria/Melainabacteria group	SB0668_bin_13	SAMN12598470	PRJNA555144	GCA_009836025.1	Scaffold	2.1613	61.9		VXWH01	201	2025	2020-01-09T00:00:00Z	ftp://ftp.ncbi.nlm.nih.gov/genomes/all/GCA/009/836/025/GCA_009836025.1_ASM983602v1
Synechococcus sp. SB0677_bin_5	Bacteria;Terrabacteria group;Cyanobacteria/Melainabacteria group	SB0677_bin_5	SAMN12598715	PRJNA555144	GCA_009842265.1	Scaffold	2.20438	61.6		VYFS01	210	2090	2020-01-09T00:00:00Z	ftp://ftp.ncbi.nlm.nih.gov/genomes/all/GCA/009/842/265/GCA_009842265.1_ASM984226v1
Synechococcus sp. SB0675_bin_7	Bacteria;Terrabacteria group;Cyanobacteria/Melainabacteria group	SB0675_bin_7	SAMN12598655	PRJNA555144	GCA_009843455.1	Scaffold	2.23683	61.6		VYDK01	239	2117	2020-01-09T00:00:00Z	ftp://ftp.ncbi.nlm.nih.gov/genomes/all/GCA/009/843/455/GCA_009843455.1_ASM984345v1
Synechococcus sp. SB0669_bin_8	Bacteria;Terrabacteria group;Cyanobacteria/Melainabacteria group	SB0669_bin_8	SAMN12598523	PRJNA555144	GCA_009846115.1	Scaffold	1.87105	62.2		VXYI01	252	1846	2020-01-09T00:00:00Z	ftp://ftp.ncbi.nlm.nih.gov/genomes/all/GCA/009/846/115/GCA_009846115.1_ASM984611v1
Synechococcus sp. SB0678_bin_12	Bacteria;Terrabacteria group;Cyanobacteria/Melainabacteria group	SB0678_bin_12	SAMN12598723	PRJNA555144	GCA_009842105.1	Scaffold	2.00829	61.4		VYGA01	256	1920	2020-01-09T00:00:00Z	ftp://ftp.ncbi.nlm.nih.gov/genomes/all/GCA/009/842/105/GCA_009842105.1_ASM984210v1
Synechococcus sp. SB0667_bin_8	Bacteria;Terrabacteria group;Cyanobacteria/Melainabacteria group	SB0667_bin_8	SAMN12598464	PRJNA555144	GCA_009836155.1	Scaffold	1.82028	62.4		VXWB01	239	1769	2020-01-09T00:00:00Z	ftp://ftp.ncbi.nlm.nih.gov/genomes/all/GCA/009/836/155/GCA_009836155.1_ASM983615v1
Synechococcus sp. SB0669_bin_7	Bacteria;Terrabacteria group;Cyanobacteria/Melainabacteria group	SB0669_bin_7	SAMN12598522	PRJNA555144	GCA_009846095.1	Scaffold	2.04976	61.7		VXYH01	292	2041	2020-01-09T00:00:00Z	ftp://ftp.ncbi.nlm.nih.gov/genomes/all/GCA/009/846/095/GCA_009846095.1_ASM984609v1
Synechococcus sp. SB0672_bin_6	Bacteria;Terrabacteria group;Cyanobacteria/Melainabacteria group	SB0672_bin_6	SAMN12598591	PRJNA555144	GCA_009844725.1	Scaffold	1.81002	62.2		VYAY01	256	1798	2020-01-09T00:00:00Z	ftp://ftp.ncbi.nlm.nih.gov/genomes/all/GCA/009/844/725/GCA_009844725.1_ASM984472v1
Synechococcus sp. SB0673_bin_10	Bacteria;Terrabacteria group;Cyanobacteria/Melainabacteria group	SB0673_bin_10	SAMN12598596	PRJNA555144	GCA_009844645.1	Scaffold	1.85724	62.1		VYBD01	254	1789	2020-01-09T00:00:00Z	ftp://ftp.ncbi.nlm.nih.gov/genomes/all/GCA/009/844/645/GCA_009844645.1_ASM984464v1
Synechococcus sp. CO36406bin_26	Bacteria;Terrabacteria group;Cyanobacteria/Melainabacteria group	CO36406bin_26	SAMN13494917	PRJNA594068	GCA_011523295.1	Scaffold	2.31712	60.2		WTHF01	403	0	2020-03-20T00:00:00Z	ftp://ftp.ncbi.nlm.nih.gov/genomes/all/GCA/011/523/295/GCA_011523295.1_ASM1152329v1
Synechococcus sp. UBA9887	Bacteria;Terrabacteria group;Cyanobacteria/Melainabacteria group	UBA9887	SAMN08019974	PRJNA417962	GCA_003539795.1	Scaffold	1.90661	60.1		DPOG01	188	2312	2018-09-10T00:00:00Z	ftp://ftp.ncbi.nlm.nih.gov/genomes/all/GCA/003/539/795/GCA_003539795.1_ASM353979v1
Synechococcus sp. CO36386bin_37	Bacteria;Terrabacteria group;Cyanobacteria/Melainabacteria group	CO36386bin_37	SAMN13494918	PRJNA594068	GCA_011525445.1	Scaffold	2.76892	52.4		WTGE01	488	0	2020-03-20T00:00:00Z	ftp://ftp.ncbi.nlm.nih.gov/genomes/all/GCA/011/525/445/GCA_011525445.1_ASM1152544v1
Synechococcus sp. SupBloom_Metag_053	Bacteria;Terrabacteria group;Cyanobacteria/Melainabacteria group	SupBloom_Metag_053	SAMN16655409	PRJNA663590	GCA_016462855.1	Scaffold	1.51327	50		JAEMSK01	158	1703	2021-01-03T00:00:00Z	ftp://ftp.ncbi.nlm.nih.gov/genomes/all/GCA/016/462/855/GCA_016462855.1_ASM1646285v1
Synechococcus sp. SB0670_bin_20	Bacteria;Terrabacteria group;Cyanobacteria/Melainabacteria group	SB0670_bin_20	SAMN12598537	PRJNA555144	GCA_009845825.1	Scaffold	1.9307	62		VXYW01	319	1885	2020-01-09T00:00:00Z	ftp://ftp.ncbi.nlm.nih.gov/genomes/all/GCA/009/845/825/GCA_009845825.1_ASM984582v1
Synechococcus sp. SB0676_bin_10	Bacteria;Terrabacteria group;Cyanobacteria/Melainabacteria group	SB0676_bin_10	SAMN12598659	PRJNA555144	GCA_009843385.1	Scaffold	1.86497	61.8		VYDO01	298	1778	2020-01-09T00:00:00Z	ftp://ftp.ncbi.nlm.nih.gov/genomes/all/GCA/009/843/385/GCA_009843385.1_ASM984338v1
Synechococcus sp. SB0672_bin_10	Bacteria;Terrabacteria group;Cyanobacteria/Melainabacteria group	SB0672_bin_10	SAMN12598571	PRJNA555144	GCA_009845105.1	Scaffold	1.71908	61.9		VYAE01	300	1699	2020-01-09T00:00:00Z	ftp://ftp.ncbi.nlm.nih.gov/genomes/all/GCA/009/845/105/GCA_009845105.1_ASM984510v1
Synechococcus sp. SB0663_bin_10	Bacteria;Terrabacteria group;Cyanobacteria/Melainabacteria group	SB0663_bin_10	SAMN12598307	PRJNA555144	GCA_009839305.1	Scaffold	1.60872	62.1		VXQA01	286	1596	2020-01-09T00:00:00Z	ftp://ftp.ncbi.nlm.nih.gov/genomes/all/GCA/009/839/305/GCA_009839305.1_ASM983930v1
Synechococcus sp. PL34863bin_39	Bacteria;Terrabacteria group;Cyanobacteria/Melainabacteria group	PL34863bin_39	SAMN13494982	PRJNA594068	GCA_011523155.1	Scaffold	1.66667	62.4		WTHL01	338	0	2020-03-20T00:00:00Z	ftp://ftp.ncbi.nlm.nih.gov/genomes/all/GCA/011/523/155/GCA_011523155.1_ASM1152315v1
Synechococcus sp. SB0665_bin_28	Bacteria;Terrabacteria group;Cyanobacteria/Melainabacteria group	SB0665_bin_28	SAMN12598384	PRJNA555144	GCA_009837735.1	Scaffold	1.74647	62		VXSZ01	324	1756	2020-01-09T00:00:00Z	ftp://ftp.ncbi.nlm.nih.gov/genomes/all/GCA/009/837/735/GCA_009837735.1_ASM983773v1
Synechococcus sp. SB0662_bin_45	Bacteria;Terrabacteria group;Cyanobacteria/Melainabacteria group	SB0662_bin_45	SAMN12598281	PRJNA555144	GCA_009839805.1	Scaffold	1.54837	61.8		VXPA01	275	1546	2020-01-09T00:00:00Z	ftp://ftp.ncbi.nlm.nih.gov/genomes/all/GCA/009/839/805/GCA_009839805.1_ASM983980v1
Synechococcus sp. UBA8638	Bacteria;Terrabacteria group;Cyanobacteria/Melainabacteria group	UBA8638	SAMN08019075	PRJNA417962	GCA_003523965.1	Scaffold	1.4452	61.8		DOFR01	230	1490	2018-09-07T00:00:00Z	ftp://ftp.ncbi.nlm.nih.gov/genomes/all/GCA/003/523/965/GCA_003523965.1_ASM352396v1
Synechococcus sp. SB0664_bin_36	Bacteria;Terrabacteria group;Cyanobacteria/Melainabacteria group	SB0664_bin_36	SAMN12598349	PRJNA555144	GCA_009838425.1	Scaffold	1.31421	62.6		VXRQ01	296	1332	2020-01-09T00:00:00Z	ftp://ftp.ncbi.nlm.nih.gov/genomes/all/GCA/009/838/425/GCA_009838425.1_ASM983842v1
Synechococcus sp. UBA8071	Bacteria;Terrabacteria group;Cyanobacteria/Melainabacteria group	UBA8071	SAMN08020301	PRJNA417962	GCA_003526105.1	Scaffold	1.2613	59.1		DQAX01	212	1581	2018-09-10T00:00:00Z	ftp://ftp.ncbi.nlm.nih.gov/genomes/all/GCA/003/526/105/GCA_003526105.1_ASM352610v1
Synechococcus sp. WH 7805	Bacteria;Terrabacteria group;Cyanobacteria/Melainabacteria group	WH 7805	SAMN02436160	PRJNA13553	GCA_000153285.1	Scaffold	2.62705	57.6		AAOK01	3	2648	2006-02-24T00:00:00Z	ftp://ftp.ncbi.nlm.nih.gov/genomes/all/GCA/000/153/285/GCA_000153285.1_ASM15328v1	ftp://ftp.ncbi.nlm.nih.gov/genomes/all/GCF/000/153/285/GCF_000153285.1_ASM15328v1
Synechococcus bigranulatus str. 'Rupite'	Bacteria;Terrabacteria group;Cyanobacteria/Melainabacteria group	Rupite	SAMN18021128	PRJNA703471	GCA_022848905.1	Scaffold	3.71756	54.9		JAFIRA01	120	3361	2022-04-08T00:00:00Z	ftp://ftp.ncbi.nlm.nih.gov/genomes/all/GCA/022/848/905/GCA_022848905.1_ASM2284890v1	ftp://ftp.ncbi.nlm.nih.gov/genomes/all/GCF/022/848/905/GCF_022848905.1_ASM2284890v1
Synechococcus sp. PCC 7335	Bacteria;Terrabacteria group;Cyanobacteria/Melainabacteria group	PCC 7335	SAMN02436177	PRJNA19377	GCA_000155595.1	Scaffold	5.97356	48.2		ABRV01	11	5036	2008-07-08T00:00:00Z	ftp://ftp.ncbi.nlm.nih.gov/genomes/all/GCA/000/155/595/GCA_000155595.1_ASM15559v1	ftp://ftp.ncbi.nlm.nih.gov/genomes/all/GCF/000/155/595/GCF_000155595.1_ASM15559v1
Synechococcus lacustris	Bacteria;Terrabacteria group;Cyanobacteria/Melainabacteria group	ND1_Bin_16	SAMN14080602	PRJNA533545	GCA_021731735.1	Scaffold	1.3477	53		JAKFWV01	299	0	2022-01-31T00:00:00Z	ftp://ftp.ncbi.nlm.nih.gov/genomes/all/GCA/021/731/735/GCA_021731735.1_ASM2173173v1
Candidatus Synechococcus spongiarum LMB bulk15M	Bacteria;Terrabacteria group;Cyanobacteria/Melainabacteria group	LMB bulk15M	SAMN02745638	PRJNA239126	GCA_002018045.1	Scaffold	1.50051	60		MWLD01	84	1416	2017-03-03T00:00:00Z	ftp://ftp.ncbi.nlm.nih.gov/genomes/all/GCA/002/018/045/GCA_002018045.1_ASM201804v1
Candidatus Synechococcus spongiarum LMB bulk10E	Bacteria;Terrabacteria group;Cyanobacteria/Melainabacteria group	LMB bulk10E	SAMN02745393	PRJNA235068	GCA_002017955.1	Scaffold	0.455454	59.6		MWLF01	50	427	2017-03-03T00:00:00Z	ftp://ftp.ncbi.nlm.nih.gov/genomes/all/GCA/002/017/955/GCA_002017955.1_ASM201795v1
Candidatus Synechococcus spongiarum LMB bulk10D	Bacteria;Terrabacteria group;Cyanobacteria/Melainabacteria group	LMB bulk10D	SAMN02745391	PRJNA235061	GCA_002017915.1	Scaffold	0.565311	59.4		MWLG01	62	532	2017-03-03T00:00:00Z	ftp://ftp.ncbi.nlm.nih.gov/genomes/all/GCA/002/017/915/GCA_002017915.1_ASM201791v1
Candidatus Synechococcus spongiarum LMB bulk15N	Bacteria;Terrabacteria group;Cyanobacteria/Melainabacteria group	LMB bulk15N	SAMN02745640	PRJNA239118	GCA_002018015.1	Scaffold	1.47274	60.2		MWLE01	107	1428	2017-03-03T00:00:00Z	ftp://ftp.ncbi.nlm.nih.gov/genomes/all/GCA/002/018/015/GCA_002018015.1_ASM201801v1	ftp://ftp.ncbi.nlm.nih.gov/genomes/all/GCF/002/018/015/GCF_002018015.1_ASM201801v1
Synechococcus lacustris	Bacteria;Terrabacteria group;Cyanobacteria/Melainabacteria group	Tous	SAMN08610144	PRJNA435996	GCA_003011125.1	Scaffold	2.66888	51.7		PXVC01	305	2753	2018-03-19T00:00:00Z	ftp://ftp.ncbi.nlm.nih.gov/genomes/all/GCA/003/011/125/GCA_003011125.1_ASM301112v1	ftp://ftp.ncbi.nlm.nih.gov/genomes/all/GCF/003/011/125/GCF_003011125.1_ASM301112v1
Candidatus Synechococcus spongiarum 142	Bacteria;Terrabacteria group;Cyanobacteria/Melainabacteria group	142	SAMN03291887	PRJNA273429	GCA_001007625.1	Scaffold	2.27141	58.4		JXUO01	326	2010	2015-05-14T00:00:00Z	ftp://ftp.ncbi.nlm.nih.gov/genomes/all/GCA/001/007/625/GCA_001007625.1_ASM100762v1
Candidatus Synechococcus spongiarum 15L	Bacteria;Terrabacteria group;Cyanobacteria/Melainabacteria group	15L	SAMN03323802	PRJNA274222	GCA_001007635.1	Scaffold	2.2091	59.1		JYFQ01	229	1878	2015-05-14T00:00:00Z	ftp://ftp.ncbi.nlm.nih.gov/genomes/all/GCA/001/007/635/GCA_001007635.1_ASM100763v1	ftp://ftp.ncbi.nlm.nih.gov/genomes/all/GCF/001/007/635/GCF_001007635.1_ASM100763v1
Synechococcus sp. WH 5701	Bacteria;Terrabacteria group;Cyanobacteria/Melainabacteria group	WH 5701	SAMN02436085	PRJNA13554	GCA_000153045.1	Scaffold	3.28024	64.3		AANO01	116	3121	2006-02-15T00:00:00Z	ftp://ftp.ncbi.nlm.nih.gov/genomes/all/GCA/000/153/045/GCA_000153045.1_ASM15304v1	ftp://ftp.ncbi.nlm.nih.gov/genomes/all/GCF/000/153/045/GCF_000153045.1_ASM15304v1

## Sheet: Table S1B
No	#Organism Name	Genome size (Mb)	GC%	CDS
1	Synechococcus sp. PCC 7336	5.06664	53.7	4453
2	Synechococcus sp. CBW1006	3.86013	64.6	3653
3	Synechococcus sp. CBW1002	3.85412	64.6	3654
4	Synechococcus sp. PCC 6312	3.7205	48.4881	3581
5	Synechococcus sp. CBW1004	3.67232	67.1	3343
6	Synechococcus sp. PCC 7502	3.58373	40.6019	3535
7	Synechococcus sp. UCP002	3.53484	47.87	3422
8	Synechococcus sp. PCC 11901	3.47181	49.1472	3228
9	Synechococcus sp. PCC 7117	3.4321	49.1233	3204
10	Synechococcus sp. PCC 7002	3.40993	49.1616	3171
11	Synechococcus sp. PCC 7003	3.34509	49.3031	3109
12	Synechococcus sp. BIOS-E4-1	3.31422	55.1	3431
13	Synechococcus sp. PCC 8807	3.30409	49.3702	3118
14	Synechococcus sp. PCC 73109	3.29868	49.3382	3071
15	Synechococcus sp. CBW1108	3.22622	63.7	3340
16	Synechococcus sp. CBW1107	3.20209	66.3	3247
17	Synechococcus sp. NIES-970	3.12386	49.4284	2864
18	Synechococcus sp. JA-2-3B'a(2-13)	3.04668	58.5	2707
19	Synechococcus sp. RSCCF101	2.98485	68	2760
20	Synechococcus sp. JA-3-3Ab	2.93277	60.2	2689
21	Synechococcus elongatus UTEX 3055	2.88122	55.1289	2853
22	Synechococcus sp. ROS8604	2.8769	54	2931
23	Synechococcus sp. CB0101	2.78965	64.1	2965
24	Synechococcus sp. KORDI-100	2.789	57.5	2890
25	Synechococcus elongatus PCC 11802	2.76048	54.8	2615
26	Synechococcus sp. LA31	2.75215	63.2	2889
27	Synechococcus sp. SynAce01	2.75063	63.9	2784
28	Synechococcus elongatus PCC 6301	2.7496	55.4676	2703
29	Synechococcus elongatus UTEX 2973	2.74463	55.4675	2691
30	Synechococcus sp. SYN20	2.72863	53.4	2773
31	Synechococcus sp. BIOS-U3-1	2.71083	55	2837
32	Synechococcus elongatus PCC 6301	2.69625	55.5	2625
33	Synechococcus elongatus PCC 11801	2.69102	54.9	2479
34	Synechococcus sp. WH 8020	2.66117	53.1	2725
35	Synechococcus sp. WH 8101	2.63029	63.3	2730
36	Synechococcus sp. WH 8101	2.62302	63.3	2727
37	Synechococcus sp. A15-44	2.62196	60.8	2774
38	Synechococcus sp. CC9311	2.60675	52.4	2678
39	Synechococcus sp. RS9909	2.60317	64.4	2659
40	Synechococcus sp. BMK-MC-1	2.60115	60.4	2803
41	Synechococcus sp. KORDI-49	2.58581	61.4	2594
42	Synechococcus sp. RS9907	2.58163	60.4	2706
43	Synechococcus sp. PROS-U-1	2.576	58.4	2675
44	Synechococcus sp. KORDI-52	2.57207	59.1	2654
45	Synechococcus sp. PROS-7-1	2.56522	59.3	2679
46	Synechococcus sp. NOUM97013	2.55271	58.8	2648
47	Synechococcus sp. A15-127	2.54346	60.6	2618
48	Synechococcus sp. A15-60	2.5434	58.2	2653
49	Synechococcus sp. A18-25c	2.51136	58.2	2623
50	Synechococcus sp. RS9902	2.48122	59.8	2600
51	Synechococcus sp. HK01-R	2.47925	61.2	2532
52	Synechococcus sp. MVIR-18-1	2.45197	53.4	2537
53	Synechococcus sp. MEDNS5	2.43587	59.1	2537
54	Synechococcus sp. MIT S9220	2.42417	56.4	2577
55	Synechococcus sp. LTW-R	2.41553	62.6	2555
56	Synechococcus sp. NB0720_10	2.41045	63.1	2515
57	Synechococcus sp. WH 7803	2.36698	60.2	2533
58	Synechococcus sp. A15-62	2.29414	59.9	2496
59	Synechococcus sp. Minos11	2.28434	60.5	2500
60	Synechococcus sp. PROS-9-1	2.27394	53.9	2328
61	Synechococcus sp. CC9902	2.23483	54.2	2373
62	Synechococcus sp. RCC307	2.22491	60.8	2535
63	Synechococcus sp. TAK9802	2.19039	60.8	2382
64	Synechococcus sp. M16.1	2.11224	61.4	2297
65	Synechococcus sp. WH 8109	2.11151	60.1	2288

## Sheet: Table S1C
#Organism Name	GC%
Synechococcus sp. PCC 7502	40.6019
Synechococcus sp. UCP002	47.87
Synechococcus sp. PCC 6312	48.4881
Synechococcus sp. PCC 7117	49.1233
Synechococcus sp. PCC 11901	49.1472
Synechococcus sp. PCC 7002	49.1616
Synechococcus sp. PCC 7003	49.3031
Synechococcus sp. PCC 73109	49.3382
Synechococcus sp. PCC 8807	49.3702
Synechococcus sp. NIES-970	49.4284
Synechococcus sp. CC9311	52.4
Synechococcus sp. WH 8020	53.1
Synechococcus sp. SYN20	53.4
Synechococcus sp. MVIR-18-1	53.4
Synechococcus sp. PCC 7336	53.7
Synechococcus sp. PROS-9-1	53.9
Synechococcus sp. ROS8604	54
Synechococcus sp. CC9902	54.2
Synechococcus elongatus PCC 11802	54.8
Synechococcus elongatus PCC 11801	54.9
Synechococcus sp. BIOS-U3-1	55
Synechococcus sp. BIOS-E4-1	55.1
Synechococcus elongatus UTEX 3055	55.1289
Synechococcus elongatus UTEX 2973	55.4675
Synechococcus elongatus PCC 6301	55.4676
Synechococcus elongatus PCC 6301	55.5
Synechococcus sp. MIT S9220	56.4
Synechococcus sp. KORDI-100	57.5
Synechococcus sp. A15-60	58.2
Synechococcus sp. A18-25c	58.2
Synechococcus sp. PROS-U-1	58.4
Synechococcus sp. JA-2-3B'a(2-13)	58.5
Synechococcus sp. NOUM97013	58.8
Synechococcus sp. KORDI-52	59.1
Synechococcus sp. MEDNS5	59.1
Synechococcus sp. PROS-7-1	59.3
Synechococcus sp. RS9902	59.8
Synechococcus sp. A15-62	59.9
Synechococcus sp. WH 8109	60.1
Synechococcus sp. JA-3-3Ab	60.2
Synechococcus sp. WH 7803	60.2
Synechococcus sp. BMK-MC-1	60.4
Synechococcus sp. RS9907	60.4
Synechococcus sp. Minos11	60.5
Synechococcus sp. A15-127	60.6
Synechococcus sp. A15-44	60.8
Synechococcus sp. RCC307	60.8
Synechococcus sp. TAK9802	60.8
Synechococcus sp. HK01-R	61.2
Synechococcus sp. KORDI-49	61.4
Synechococcus sp. M16.1	61.4
Synechococcus sp. LTW-R	62.6
Synechococcus sp. NB0720_10	63.1
Synechococcus sp. LA31	63.2
Synechococcus sp. WH 8101	63.3
Synechococcus sp. WH 8101	63.3
Synechococcus sp. CBW1108	63.7
Synechococcus sp. SynAce01	63.9
Synechococcus sp. CB0101	64.1
Synechococcus sp. RS9909	64.4
Synechococcus sp. CBW1006	64.6
Synechococcus sp. CBW1002	64.6
Synechococcus sp. CBW1107	66.3
Synechococcus sp. CBW1004	67.1
Synechococcus sp. RSCCF101	68
